# Supplementary material for: Engineered miR-122 inhibitors preserve endothelial mitochondrial function and prevent vascular dysfunction in obesity-associated prediabetes
Source: Mol Ther Nucleic Acids. 2026 Jan 9;37(1):102830. doi: 10.1016/j.omtn.2026.102830 (PMC12860614; doi:10.1016/j.omtn.2026.102830)
Supplement: Data S1. Tables S1 and S2 [file mmc2.xls]

## Sheet: Table S1 IPA Disease & Function
Table S1: IPA Analysis of Genes involved in Disease and Function
Category	p-value	Molecules
Lipid Metabolism	6.25E-27-1.98E-04	AACS,Abcb4,ABCC2,ABCC3,ABCG1,ABCG8,ACAA1,Acat2/Acat3,Acnat1/Acnat2,Acot4,ACOX1,ACSM3,ADH5,ADH7,ADIPOR2,ADRA1B,ADRB1,ADRB3,AGMO,AHR,Akr1c14,Akr1c20,Aldh3a2,ANGPTL4,ANGPTL8,Aox3,APOA5,AQP8,AQP9,Asgr1,ASPA,ASPG,ATP11C,ATP7B,BBS12,BCL3,BDH1,BRCA1,C1qtnf9,CCHCR1,CD38,CD5L,CDA,Ceacam1/Ceacam2,CERS6,Ces1e,Ces2e,CES3,CISH,COMT,CP,CREB3L3,CTSS,CYP27A1,Cyp2c23,Cyp2c29 (includes others),Cyp2c70,Cyp2d22,Cyp2…
Molecular Transport	6.25E-27-1.98E-04	A1CF,Abcb4,ABCC2,ABCC3,ABCG1,ABCG8,Acat2/Acat3,ACOX1,ADCY5,ADH5,ADH7,ADIPOR2,ADRA1B,ADRB1,ADRB3,AFM,AGMO,AGXT,AHR,Akr1c14,ANGPTL4,ANGPTL8,ANO4,APOA5,AQP8,AQP9,Asgr1,ATP11C,ATP2A1,ATP7B,BANK1,BBS12,BCL3,BDH1,BLVRB,BRCA1,C4a/C4b,CA5A,CCHCR1,CCND1,Ccr5,CCS,CD38,CDA,Ceacam1/Ceacam2,CERS6,Ces1e,CES3,CHP2,CIB1,CISH,COMT,CP,CPOX,CRACR2A,CREB3L3,CTH,CTSS,CYP27A1,Cyp2c23,Cyp2c70,CYP4F2,CYP4V2,CYP51A1,CYP7…
Small Molecule Biochemistry	6.25E-27-1.98E-04	AACS,AADAT,AASS,Abcb4,ABCC2,ABCC3,ABCG1,ABCG8,ACAA1,ACAP1,Acat2/Acat3,Acnat1/Acnat2,Acot4,ACOX1,ACSM3,ADCY5,ADH5,ADH7,ADIPOR2,ADRA1B,ADRB1,ADRB3,AGMO,AGXT,AGXT2,AHR,AK2,Akr1c14,Akr1c20,ALAD,ALAS1,Aldh3a2,ALDH4A1,ALDOC,ANGPTL4,ANGPTL8,Aox3,APOA5,AQP8,AQP9,Asgr1,ASL,ASPA,ASPG,ASS1,ATP11C,ATP7B,BBS12,BCL3,BDH1,BLVRB,BRCA1,C1qtnf9,C4a/C4b,CA5A,CCHCR1,CD38,CD5L,CDA,Ceacam1/Ceacam2,CERS6,Ces1e,Ces2e,CE…
Cancer	4.86E-25-1.95E-04	1810019D21Rik,A1CF,AACS,AADAT,AASS,Abcb4,ABCC2,ABCC3,ABCG1,ABCG8,ABHD17C,ABHD8,ACAA1,ACAP1,ACKR4,ACOX1,ACSM3,ACSM5,ACY1,ADAM23,ADAMTS7,ADCY5,ADGRE3,ADH5,ADH7,ADIPOR2,ADRA1B,ADRB1,ADRB3,AFM,AGMAT,AGMO,AGXT,AGXT2,AHR,AHRR,AIF1,AK2,ALAD,ALAS1,ALDH4A1,ALDH9A1,ALDOC,ANAPC15,ANGEL1,ANGPTL4,ANGPTL8,ANKRD33B,ANO4,AOC2,APOA5,AQP8,AQP9,ARHGAP42,Asgr1,ASL,ASPA,ASPG,ASS1,ATP11C,ATP2A1,ATP7B,BANK1,BBS12,BCL3,…
Organismal Injury and Abnormalities	4.86E-25-1.95E-04	1810019D21Rik,A1CF,AACS,AADAT,AASS,Abcb4,ABCC2,ABCC3,ABCG1,ABCG8,Abhd1,ABHD17C,ABHD8,ACAA1,ACAP1,Acat2/Acat3,ACKR4,Acnat1/Acnat2,ACOX1,ACSM3,ACSM5,ACY1,ADAM23,ADAMTS7,ADCY5,ADGRE3,ADH5,ADH7,ADIPOR2,ADRA1B,ADRB1,ADRB3,AFM,AGMAT,AGMO,AGXT,AGXT2,AHR,AHRR,AI504432,AIF1,AK2,Akr1c14,ALAD,ALAS1,Aldh3a2,ALDH4A1,ALDH9A1,ALDOC,ANAPC15,ANGEL1,ANGPTL4,ANGPTL8,ANKRD33B,ANO4,AOC2,APOA5,AQP8,AQP9,ARHGAP42,Asgr1…
Endocrine System Disorders	2.05E-24-1.95E-04	A1CF,AACS,AADAT,AASS,ABCC2,ABCC3,ABCG1,ABCG8,ABHD17C,ABHD8,ACAA1,ACAP1,Acnat1/Acnat2,ACOX1,ACSM3,ACSM5,ACY1,ADAM23,ADAMTS7,ADCY5,ADGRE3,ADH7,ADIPOR2,ADRA1B,ADRB1,ADRB3,AFM,AGMAT,AGMO,AGXT,AGXT2,AHR,AHRR,AI504432,AIF1,AK2,Akr1c14,ALAD,ALAS1,ALDH4A1,ALDH9A1,ALDOC,ANGEL1,ANGPTL4,ANGPTL8,ANKRD33B,ANO4,AOC2,APOA5,AQP8,AQP9,ARHGAP42,ASL,ASPA,ASPG,ASS1,ATP11C,ATP2A1,ATP7B,BANK1,BCL3,BDH1,BICDL1,BLVRB,BM…
Amino Acid Metabolism	5.98E-24-1.85E-04	AADAT,AASS,ABCC2,ABCC3,ABCG1,ADH5,AGXT,AGXT2,ALDH4A1,ASL,ASPA,ASPG,ASS1,BCL3,COMT,CTH,DDC,DHFR,DPYS,EGFR,FAH,FTCD,GAMT,GCGR,GCH1,GCLC,GCSH,GLUD1,GPT,GSTZ1,HIBADH,HNF4A,HOMER2,HYKK,IDH1,IGF1,IL1B,IYD,KYNU,MET,NAGS,NFKBIE,NIT2,NR1H3,OTC,PCK1,PM20D1,PPARA,PRKCZ,PRLR,PRODH2,SCLY,SDS,SEPHS2,SHMT1,SLC16A12,SLC16A2,SLC1A2,SLC25A13,SLC25A15,SLC25A42,SLC38A3,SLC3A1,SLC46A1,SLC66A1,Slc6a12,SLC6A13,SLC7A2,S…
Vitamin and Mineral Metabolism	1.81E-23-9.08E-05	AACS,ABCC2,ABCC3,ABCG1,ABCG8,ACAA1,Acat2/Acat3,ADH5,ADH7,AHR,Akr1c14,Akr1c20,APOA5,AQP8,ASPA,CCHCR1,Ces1e,Ces2e,COMT,CYP27A1,Cyp2c70,Cyp2j6,CYP4F2,CYP4V2,CYP51A1,CYP7B1,DGAT2,DHCR24,DHCR7,DHFR,EBP,EGFR,ERRFI1,FDPS,FOXA1,G6PC1,GCLC,GREM2,HMGCR,HNF4A,HPGD,HSD11B1,IDI1,IGF1,IL1B,LCN2,LIPG,LPCAT3,LSS,MSMO1,NR1H3,NR1H4,NR1I2,NR5A2,PCSK9,PCTP,PGRMC1,PNPO,PPARA,PRKCZ,PRLR,PROX1,RDH16,RORC,Saa1/Saa2,SC5D…
Metabolic Disease	5.91E-23-1.92E-04	AACS,AASS,Abcb4,ABCC2,ABCC3,ABCG1,ABCG8,ACAA1,ACAP1,Acat2/Acat3,Acnat1/Acnat2,ACOX1,ACSM3,ACY1,ADCY5,ADH5,ADIPOR2,ADRA1B,ADRB1,ADRB3,AFM,AGMO,AGXT,AGXT2,AHR,AI504432,AIF1,AK2,Akr1c14,ALAD,ALAS1,ALDH4A1,ANGPTL4,ANGPTL8,ANO4,APOA5,ARHGAP42,ASL,ASPA,ASPG,ASS1,ATP2A1,ATP7B,BANK1,BCL3,BDH1,BICDL1,BRCA1,BST2,C8A,C8B,C8G,CA5A,CA8,CAMK1D,CCND1,Ccr5,CCRL2,CCS,CD38,CD52,CD5L,CD84,CDA,Ceacam1/Ceacam2,CERS6,…
Inflammatory Response	3.68E-22-1.85E-04	Abcb4,ABCC2,ABCG1,ABCG8,ACKR4,ACOX1,ADAM23,ADAMTS7,ADH5,ADIPOR2,ADRA1B,ADRB1,ADRB3,AGMAT,AHR,AIF1,AK2,ANGPTL4,ANGPTL8,ANO4,AQP8,AQP9,ARHGAP42,ATP11C,BANK1,BBS12,BCL3,BICDL1,BMP10,BRCA1,C4a/C4b,CA5A,CACNG4,CAMK1D,CAPN13,CCDC148,CCHCR1,CCND1,Ccr5,CCRL2,Cd300ld (includes others),CD38,CD52,CD5L,CD84,CDA,Ceacam1/Ceacam2,CERS6,CHD7,CHP2,CISH,CLEC12A,CLEC1B,CMC2,COL11A2,CP,CREB3L3,CROCC,CSF3R,CTH,CTSS,C…
Gastrointestinal Disease	1.61E-21-1.93E-04	A1CF,AACS,AADAT,AASS,Abcb4,ABCC2,ABCC3,ABCG1,ABCG8,ABHD17C,ABHD8,ACAA1,ACAP1,Acat2/Acat3,ACKR4,Acnat1/Acnat2,ACOX1,ACSM3,ACSM5,ACY1,ADAM23,ADAMTS7,ADCY5,ADGRE3,ADH5,ADH7,ADIPOR2,ADRA1B,ADRB1,ADRB3,AFM,AGMAT,AGMO,AGXT,AGXT2,AHR,AHRR,AI504432,AIF1,AK2,Akr1c14,ALAD,ALAS1,ALDH4A1,ALDH9A1,ANAPC15,ANGEL1,ANGPTL4,ANGPTL8,ANKRD33B,ANO4,AOC2,APOA5,AQP8,AQP9,ARHGAP42,ASL,ASPA,ASPG,ASS1,ATP11C,ATP2A1,ATP7B,…
Hepatic System Disease	1.61E-21-1.89E-04	A1CF,AADAT,AASS,Abcb4,ABCC2,ABCC3,ABCG1,ABCG8,ABHD17C,ACAA1,Acat2/Acat3,ACOX1,ACSM3,ACY1,ADAM23,ADAMTS7,ADCY5,ADH5,ADIPOR2,ADRA1B,ADRB1,ADRB3,AFM,AGMAT,AGXT2,AHR,AIF1,AK2,ALAD,ALAS1,ALDH4A1,ALDH9A1,ANAPC15,ANGEL1,ANGPTL8,ANO4,APOA5,ARHGAP42,ASPA,ASS1,ATP11C,ATP2A1,ATP7B,BANK1,BCL3,BDH1,BICDL1,BMP10,BRCA1,BTNL9,C4a/C4b,C8A,C8B,CA5A,CACNG4,CAMK1D,CAPN13,CCDC122,CCDC148,CCHCR1,CCND1,Ccr5,CCRL2,CCS,C…
Renal and Urological Disease	1.07E-17-1.78E-04	AACS,AADAT,ABCC2,ABCC3,ABCG1,ABCG8,ACAA1,ACKR4,Acnat1/Acnat2,ACSM3,ADAM23,ADAMTS7,ADH5,ADRA1B,ADRB1,ADRB3,AFM,AGMO,AGXT,AGXT2,AHR,AHRR,AIF1,Akr1c14,ALAD,ALAS1,ALDH4A1,ALDH9A1,ANGPTL4,ANGPTL8,AOC2,AQP8,AQP9,ARHGAP42,ASL,ASPA,ASPG,ASS1,ATP11C,ATP2A1,BANK1,BDH1,BICDL1,BLVRB,BMP10,BRCA1,BST2,BTNL9,C4a/C4b,C8A,C8B,C8G,C9orf152,CA5A,CA8,CACNG4,CAMK1D,CAPN13,CCDC102A,CCDC148,CCHCR1,CCND1,CCRL2,CD52,CD5L…
Dermatological Diseases and Conditions	2.08E-17-1.28E-04	A1CF,AACS,AADAT,AASS,ABCC2,ABCC3,ABCG1,ABCG8,ABHD8,ACAA1,ACAP1,ACKR4,ACSM3,ACSM5,ADAM23,ADAMTS7,ADCY5,ADGRE3,ADH7,ADIPOR2,ADRA1B,ADRB1,ADRB3,AFM,AGMAT,AGMO,AGXT,AGXT2,AHR,AHRR,AIF1,AK2,ALAD,ALAS1,Aldh3a2,ALDH4A1,ALDH9A1,ANAPC15,ANGEL1,ANGPTL4,ANKRD33B,ANO4,AOC2,APOA5,AQP9,ARHGAP42,ASL,ASPA,ASS1,ATP11C,ATP2A1,ATP7B,BANK1,BCL3,BICDL1,BLVRB,BMP10,BRCA1,BTNL9,C1orf115,C4orf19,C8A,C8B,C9orf152,CA5A,CA…
Carbohydrate Metabolism	5.34E-17-1.69E-04	Abcb4,ABCC2,ABCC3,ABCG1,ACAP1,ADAMTS7,ADCY5,ADIPOR2,ADRA1B,ADRB1,ADRB3,AGMO,AGXT,Aldh3a2,ALDOC,ANGPTL4,AQP9,ATP11C,ATP7B,BBS12,BLVRB,CA5A,CCND1,Ccr5,CD38,Ceacam1/Ceacam2,CERS6,CISH,Cmah,COMT,CP,CREB3L3,CTH,CYP27A1,Cyp2j6,CYP4F2,DGAT2,DHTKD1,EGFR,ELOVL5,ENTPD5,ERRFI1,ETNK2,Fcgr2b,FGGY,FMO5,FOXA1,FOXA3,G6PC1,GCGR,GCK,GCLC,GFRA1,GLUD1,GLYCTK,GNA14,GNPNAT1,GPT,GSAP,HFE,HMGCR,HNF4A,HPSE,Hs3st3b1,HS6ST…
Developmental Disorder	4.19E-16-1.93E-04	AASS,ABCC2,ABCC3,ABCG1,ACOX1,ADAM23,ADH5,ADRA1B,ADRB1,ADRB3,AGMO,AGXT,AHR,AK2,ALAD,ALDH4A1,ASL,ASPA,ASS1,ATP2A1,ATP7B,BBS12,BCL3,BMP10,BRCA1,BST2,C19orf12,C4a/C4b,CA5A,CA8,CCND1,Ccr5,CCRL2,CD38,CD52,CDC45,CHD7,COL11A2,COMT,CP,CSF3R,CTH,CTSS,CYP27A1,CYP51A1,DACT3,DDC,DGAT2,DHCR24,DHCR7,DHFR,DHTKD1,DPYD,DPYS,DZIP1L,E2F3,E2F8,EBP,EGFR,EGR2,EHHADH,ELOVL6,EPHA2,ESRP2,EVA1C,F5,F8,FADS2,FAH,FAM83H,Fcgr2…
Hereditary Disorder	4.19E-16-1.92E-04	AASS,ABCC2,ABCC3,ABCG1,ABCG8,Abhd1,ACOX1,ADCY5,ADH5,ADRA1B,ADRB1,ADRB3,AFM,AGXT,AHR,AK2,ALAD,ALAS1,ALDH4A1,ALDOC,ANGPTL4,ANO4,APOA5,ASL,ASPA,ASS1,ATP2A1,ATP7B,BBS12,BCL3,BMP10,BRCA1,C19orf12,C4a/C4b,CA5A,CA8,CCND1,Ccr5,CD38,CD52,CDC45,CHD7,COL11A2,COMT,CP,CREB3L3,CSF3R,CTH,CTSS,CUX2,CYP27A1,CYP51A1,CYP7B1,DDC,DGAT2,DHCR24,DHCR7,DHFR,DHTKD1,DPYD,DPYS,DSG2,DZIP1L,E2F3,EBP,ECHDC1,EGFR,EGR2,ELOVL5,EN…
Organismal Survival	1.74E-15-1.04E-04	1810019D21Rik,Abcb4,ABCG1,ADAM23,ADH5,ADH7,ADRA1B,ADRB1,ADRB3,AGXT,AHR,AIF1,AK2,ALDOC,ANGPTL4,AQP9,Asgr1,ASL,ASPA,ASS1,ATP2A1,ATP7B,BCL3,BMP10,BRCA1,C4a/C4b,C8B,CA5A,CCDC148,CCND1,Ccr5,CCS,CD5L,CDA,CDC45,CDC7,CDHR5,Ceacam1/Ceacam2,CECR2,CIB1,CLEC1B,Cmah,COL11A2,CP,CPOX,CTH,CUX2,CYP27A1,CYP51A1,CYP7B1,DGAT2,DHCR24,DHCR7,DHFR,DPYD,DSG2,E2F3,E2F8,EBP,EGFR,EGR2,EHHADH,ELOVL5,EPHA2,ERRFI1,F5,F8,FADS2,…
Nutritional Disease	2.29E-15-9E-05	Abcb4,ABCG1,ACOX1,ACSM3,ADH7,ADIPOR2,ADRA1B,ADRB1,ADRB3,AGXT,AHR,ALDH9A1,ANGPTL4,ATP2A1,ATP7B,BBS12,CA5A,CCND1,Ccr5,CCRL2,CD38,Ceacam1/Ceacam2,CERS6,CISH,COMT,CREB3L3,CTSS,Cyp2c70,CYP51A1,DGAT2,DHCR7,DHFR,E2F3,EGFR,EGR2,ELOVL5,EPHA2,FADS2,FAH,FMO5,FOXA3,FOXC2,G6PC1,GABBR2,GCGR,GCK,GFRA1,GLUD1,GPT,GSTZ1,HFE,HHEX,HLA-A,HMGCR,HNF4A,HSD11B1,IDH1,IGF1,IGFALS,IGFBP1,IL1B,IL6R,INHBE,IRF7,KCNC3,LBP,LCN2,…
Hematological System Development and Function	2.49E-13-1.86E-04	Abcb4,ABCG1,ACKR4,ADH5,ADRB3,AHR,AIF1,ANGPTL8,AQP8,AQP9,ATP11C,BANK1,BCL3,BMP10,BRCA1,BST2,BTNL9,C4a/C4b,CAMK1D,CCND1,Ccr5,CCRL2,Cd300ld (includes others),CD38,CD5L,CD84,CDA,Ceacam1/Ceacam2,CHD7,CIB1,CISH,CLEC1B,Cmah,COMT,CRACR2A,CREB3L3,CSF3R,CTH,CTSS,CYP27A1,Cyp2c23,Cyp2c70,CYP4F2,CYP7B1,DHFR,DTX1,EGFR,EGR2,EPHA2,F5,Fcgr2b,FDPS,FGFR3,FOXC2,FTL,G6PC1,GCH1,GIMAP4,GPR65,GREM2,GSTZ1,H2-T-ps/H2-T23,…
Tissue Morphology	2.49E-13-1.69E-04	ABCG1,ABCG8,ACKR4,ADH5,ADIPOR2,ADRA1B,ADRB1,ADRB3,AHR,ANGPTL4,ANGPTL8,ASPA,ATP11C,BANK1,BBS12,BCL3,BRCA1,BST2,C4a/C4b,CCND1,Ccr5,CD38,CD5L,CD84,Ceacam1/Ceacam2,CERS6,CHD7,CIB1,CISH,COMT,CP,CREB3L3,CSF3R,CTH,CTSS,CUX2,CYP27A1,Cyp2c23,CYP4F2,DGAT2,DHCR24,DHCR7,DHFR,DHTKD1,DPYD,DTX1,E2F3,EGFR,EGR2,EPHA2,ERRFI1,FADS2,FAH,Fcgr2b,FGFR3,FMO5,FOXA1,FOXC2,FOXQ1,FTL,GABBR2,GAMT,GCGR,GDF6,GFRA1,GLUD1,GPR65,…
Organismal Development	3.19E-13-1.96E-04	AACS,Abcb4,ABCC2,ABCG1,ACOX1,ADH7,ADIPOR2,ADRA1B,ADRB1,ADRB3,AHR,AIF1,ANGPTL4,ANGPTL8,APOA5,AQP8,ASL,ASPA,ATP11C,ATP7B,BANK1,BBS12,BCL3,BMP10,BRCA1,BST2,C1qtnf9,C4a/C4b,CA5A,CCND1,Ccr5,CCRL2,CD38,CD52,CD84,Ceacam1/Ceacam2,CHD7,CIB1,CISH,CLEC1B,COL11A2,COMT,CRACR2A,CREB3L3,CSF3R,CTH,CTSS,CYP27A1,Cyp2c70,CYP4F2,CYP51A1,CYP7B1,DACT3,DDC,DGAT2,DHCR24,DHCR7,DHFR,DSG2,DTX1,E2F3,E2F8,EGFR,EGR2,ENTPD5,EP…
Digestive System Development and Function	5.56E-13-5.23E-05	Abcb4,ABCC2,ABCG8,ACOX1,ADIPOR2,ADRA1B,ADRB3,AHR,ANGPTL4,Asgr1,ASL,BBS12,BRCA1,C4a/C4b,CCDC148,CCND1,Ccr5,CD38,Ceacam1/Ceacam2,CERS6,CISH,CREB3L3,CSF3R,CYP27A1,Cyp2c70,DGAT2,DHCR7,DTX1,E2F8,EGFR,EHHADH,ELOVL6,ENTPD5,ENTPD8,EPHA2,ERRFI1,FADS2,FAH,Fcgr2b,FDPS,FGFR3,FMO5,FOXA3,G6PC1,GABBR2,GCGR,GCH1,GCK,GCLC,GCSH,GPT,GRB7,GSTZ1,HFE,HHEX,HLA-A,HMGCR,HNF4A,HPSE,HSD11B1,IGF1,IGFBP1,IL1B,IL6R,IRF7,ITGB2…
Hepatic System Development and Function	5.56E-13-1.85E-04	Abcb4,ABCC2,ACOX1,ADIPOR2,AHR,Asgr1,ATP7B,C4a/C4b,CCDC148,CCND1,Ccr5,Ceacam1/Ceacam2,CP,CREB3L3,CSF3R,CYP27A1,Cyp2c70,DTX1,E2F8,EGFR,ELOVL6,ENTPD5,EPHA2,FADS2,FAH,Fcgr2b,FDPS,FOXA3,G6PC1,GABBR2,GCGR,GCLC,GCSH,GPT,GSTZ1,HHEX,HLA-A,HMGCR,HNF4A,HPSE,IGF1,IGFBP1,IL1B,IL6R,IRF7,ITGB2,KRT18,Krt8,LBP,LCN2,LCP2,LGALS9,LGR5,LYN,MET,MFSD2A,MGAM,Mug1/Mug2,MYO5B,NGFR,NR1H3,NR1H4,NR1I2,OCLN,ONECUT1,PCK1,PCSK9…
Organ Development	5.56E-13-7.33E-05	Abcb4,ABCC2,ABCG1,ACOX1,ADIPOR2,AHR,AQP8,Asgr1,ATP11C,BANK1,BCL3,BMP10,BRCA1,C4a/C4b,CCDC148,CCND1,Ccr5,CD38,CD84,Ceacam1/Ceacam2,CHD7,CISH,CLEC1B,CRACR2A,CREB3L3,CSF3R,Cyp2c70,DTX1,EGFR,EGR2,ELOVL6,ENTPD5,EPHA2,F5,FAH,Fcgr2b,FDPS,FGFR3,FOXA3,FOXC2,GABBR2,GCLC,GCSH,GIMAP4,GPT,GSTZ1,HHEX,HLA-A,HMGCR,HNF4A,HOXB4,IGF1,IGFBP1,IL1B,IL6R,IPMK,IRF5,IRF7,ITGAL,ITGB2,KLHL6,KRT18,LBP,LCN2,LCP1,LCP2,LGALS9,…
Inflammatory Disease	5.9E-13-1.14E-04	Abcb4,ABCC2,ABCG1,ABCG8,ABHD8,ACAP1,ACKR4,ACOX1,ADAM23,ADAMTS7,ADH5,ADIPOR2,ADRA1B,ADRB1,ADRB3,AGMAT,AHR,AIF1,AK2,ANGPTL4,ANO4,AQP8,AQP9,ASPA,ATP11C,BANK1,BCL3,BICDL1,BMP10,BRCA1,BST2,C4a/C4b,CA5A,CACNG4,CAMK1D,CAPN13,CCDC148,CCHCR1,CCND1,Ccr5,CCRL2,CD38,CD52,CD84,CDA,CDHR5,Ceacam1/Ceacam2,CERS6,CHD7,CHP2,CIB1,CISH,CLEC1B,COL11A2,CP,CROCC,CSF3R,CTSS,CUX2,Cyp2c70,CYP4F2,CYP51A1,CYP7B1,DGAT2,DHCR24…
Cell Death and Survival	8.39E-13-1.44E-04	Abcb4,ABCC3,ABCG1,ABCG8,ACSM5,ADCY5,ADH5,ADIPOR2,ADRA1B,ADRB1,AHR,AIF1,ANGPTL4,ASS1,ATP11C,ATP2A1,ATP7B,BBS12,BCL3,BMP10,BRCA1,BST2,C19orf12,C1qtnf9,C4a/C4b,C8A,C8G,CAMK1D,CCHCR1,CCND1,Ccr5,CCS,Cd300ld (includes others),CD38,CD52,CD5L,CDA,CDC45,CDC7,Ceacam1/Ceacam2,CECR2,CERS6,CIB1,CISH,COMT,CPOX,CRACR2A,CSF3R,CTH,CTSS,CUX2,CYP4V2,DGAT2,DHCR24,DHCR7,DHFR,DNASE1L3,DPYD,DSG2,DTX1,E2F3,E2F8,EBF4,EGF…
Reproductive System Disease	1.19E-12-1.95E-04	1810019D21Rik,A1CF,AADAT,AASS,ABCC2,ABCC3,ABCG1,ABHD17C,ABHD8,ACOX1,ACSM3,ACSM5,ACY1,ADAM23,ADAMTS7,ADIPOR2,ADRA1B,ADRB1,ADRB3,AFM,AGMAT,AGMO,AGXT,AGXT2,AHR,AHRR,AIF1,AK2,ALAD,ALAS1,ALDH4A1,ALDH9A1,ALDOC,ANGEL1,ANGPTL4,ANO4,AOC2,AQP8,AQP9,ARHGAP42,ASL,ASPA,ASPG,ASS1,ATP11C,ATP2A1,ATP7B,BANK1,BBS12,BCL3,BDH1,BRCA1,BST2,BTNL9,C1orf115,C8A,C8B,C8orf82,C9orf152,CA5A,CA8,CACNG4,CAMK1D,CAPN13,CCDC102A,…
Nucleic Acid Metabolism	1.21E-12-1.89E-04	Acot4,ADCY5,ADRB1,AHR,AK2,CD38,CDA,Cmah,COMT,DNPH1,DPYD,DPYS,EHHADH,ENTPD5,ENTPD8,EPHA2,FDPS,G6PC1,GAMT,GCGR,GCK,GPR65,HAAO,HMGCR,HNF4A,IDH1,IGF1,IL1B,KYNU,MRAP,MT-CO3,NMRK1,NOCT,NT5E,NUDT1,PAPSS2,PPARA,PRKN,PTGER3,PTGS1,PTK2B,RRM2,SEPHS2,SHMT1,SLC1A2,SLC25A13,SLC25A42,SLC2A9,SLC40A1,SLC52A2,SPEG,SULT1A1,TK1,TPMT,UCP3,Uox,UPP2,URAD,VIPR1
Neurological Disease	1.42E-12-1.28E-04	A1CF,AACS,AADAT,AASS,ABCC2,ABCC3,ABCG1,ABCG8,Abhd1,ABHD17C,ABHD8,ACAA1,ACAP1,ACKR4,ACOX1,ACSM3,ACY1,ADAM23,ADAMTS7,ADCY5,ADGRE3,ADH5,ADH7,ADIPOR2,ADRA1B,ADRB1,ADRB3,AFM,AGMO,AGXT,AHR,AHRR,AIF1,AK2,ALAD,ALAS1,ALDH4A1,ALDH9A1,ALDOC,ANGEL1,ANGPTL4,ANGPTL8,ANO4,AOC2,AQP9,ARHGAP42,ASL,ASPA,ASS1,ATP11C,ATP2A1,ATP7B,BANK1,BBS12,BCL3,BLVRB,BMP10,BRCA1,BST2,BTNL9,C19orf12,C1orf115,C1qtnf9,C4a/C4b,C4orf19,…
Cellular Function and Maintenance	3.75E-12-1.61E-04	ABCC2,ABCC3,ABCG1,ACAP1,ACKR4,ADCY5,ADH5,ADIPOR2,ADRA1B,ADRB1,AHR,ANGPTL4,ANGPTL8,AQP9,ATP2A1,ATP7B,BANK1,BCL3,BRCA1,BST2,C19orf12,CCND1,Ccr5,CCRL2,CCS,CD38,CD52,CD84,Ceacam1/Ceacam2,CGN,CHD7,CHP2,CISH,CLEC12A,CLEC1B,Cmah,CP,CRACR2A,CROCC,CTSS,DTX1,EGFR,EGR2,EPHA2,F5,FADS2,Fcgr2b,FGFR3,FGGY,FMO5,FOXA1,FOXA3,FOXC2,FRRS1,FTL,G6PC1,GABBR2,GCGR,GCK,GIMAP4,GRAMD1C,H2-T-ps/H2-T23,HAAO,HFE,HLA-A,HNF4A,H…
Hematological Disease	6.56E-12-1.89E-04	A1CF,AACS,AASS,ABCC2,ABCC3,ABCG1,ABCG8,ABHD8,ACAA1,Acat2/Acat3,ACOX1,ACSM3,ADAM23,ADAMTS7,ADCY5,ADH7,ADIPOR2,ADRA1B,ADRB1,ADRB3,AGXT2,AHR,AIF1,ALAD,ALAS1,ALDH4A1,ALDH9A1,ANGPTL4,ANGPTL8,ANO4,AOC2,APOA5,AQP8,ARHGAP42,ASPG,ASS1,ATP11C,ATP7B,BANK1,BBS12,BCL3,BDH1,BRCA1,BST2,BTNL9,C4orf19,C8A,CA5A,CAMK1D,CCDC148,CCHCR1,CCND1,CD38,CD52,CDA,CDC7,CDHR5,CECR2,CGN,CLEC12A,CLEC1B,COL11A2,COMT,CORO2A,CP,CPO…
Cellular Movement	7.53E-12-1.85E-04	Abcb4,ABCG1,ACKR4,ADAMTS7,ADRB1,ADRB3,AHR,AIF1,AK2,ANGPTL4,ANGPTL8,AQP8,AQP9,BCL3,BMP10,BRCA1,BST2,C4a/C4b,CAMK1D,CCND1,Ccr5,CCRL2,Cd300ld (includes others),CD38,CD5L,Ceacam1/Ceacam2,CERS6,CHP2,CIB1,CLEC1B,CMTM8,CSF3R,CTH,CTSS,CUX2,Cyp2c70,CYP7B1,DHCR7,DSG2,DTX1,E2F3,EGFR,EGR2,ELOVL6,ENTPD5,EPHA2,ERRFI1,ESRP2,FADS2,FAM83H,Fcgr2b,FDPS,FGFR3,FOXA1,FOXC2,FOXQ1,G6PC1,GFRA1,GLUD1,GPR176,GPR65,GRB7,HAP…
Immune Cell Trafficking	2.73E-11-1.85E-04	Abcb4,ABCG1,ADRB3,AHR,AIF1,ANGPTL8,AQP9,BANK1,BCL3,BMP10,BRCA1,C4a/C4b,CAMK1D,CCND1,Ccr5,CCRL2,Cd300ld (includes others),CD38,CD5L,CD84,Ceacam1/Ceacam2,CIB1,CISH,CLEC1B,CSF3R,CTH,CTSS,Cyp2c70,CYP7B1,DTX1,EGFR,EGR2,EPHA2,F5,Fcgr2b,FDPS,FOXA1,G6PC1,GPR65,HFE,HLA-A,HNF4A,HOXA7,HPSE,HSD11B1,IGF1,IL17B,IL17RE,IL1B,IL6R,IPMK,IRF5,IRF6,IRF7,ITGAL,ITGB2,LBP,LCN2,LCP1,LCP2,LGALS3BP,LGALS9,LYN,MASP2,MBP,ME…
Immunological Disease	1.64E-10-1.84E-04	A1CF,AASS,Abcb4,ABCC2,ABCC3,ABCG1,ABHD8,ACAP1,ACKR4,ADAM23,ADAMTS7,ADCY5,ADRA1B,ADRB1,ADRB3,AGXT2,AHR,AI504432,AIF1,AK2,ALAS1,ALDH9A1,ANGPTL4,ANO4,AQP8,AQP9,ARHGAP42,ASL,ASPA,ASS1,ATP11C,BANK1,BBS12,BCL3,BRCA1,BST2,BTNL9,C4a/C4b,C4orf19,C8A,CAMK1D,CCDC148,CCHCR1,CCND1,Ccr5,CCRL2,CD38,CD52,CD5L,CD84,CDA,CDC7,CDHR5,CERS6,CGN,CHD7,CIB1,CISH,CLEC12A,CLEC1B,COL11A2,COMT,CORO2A,CP,CROCC,CSF3R,CTH,CTSS,…
Connective Tissue Development and Function	6.84E-10-1.34E-04	ABCG8,ADAMTS7,ADH5,ADIPOR2,ADRB1,ADRB3,AHR,ANGPTL4,ANGPTL8,ASPA,BBS12,BCL3,BRCA1,CCND1,Ccr5,CD38,Ceacam1/Ceacam2,CERS6,CISH,COL11A2,COMT,CREB3L3,DGAT2,DHCR24,DHFR,E2F3,EGFR,EGR2,EPHA2,FADS2,Fcgr2b,FGFR3,FMO5,FOXA3,FOXC2,GAMT,GCGR,GDF6,GLUD1,GPR65,GRB7,HFE,HOXB4,HPSE,HSD11B1,IGF1,IGFALS,IL1B,IL6R,INHBE,INPP4B,IRF5,LCN2,LGALS3BP,LGALS9,LRG1,LYN,MAFB,MFSD2A,MMP19,MRAP,MSR1,NGFR,NOCT,NR1H3,NR1H4,NT5E…
Infectious Diseases	8.17E-10-1.48E-04	AASS,ABCC2,ACAA1,ADCY5,ADH5,ADH7,ADRA1B,ADRB1,ADRB3,AHR,ALDH9A1,AQP9,Asgr1,BANK1,BCL3,BRCA1,BST2,C4a/C4b,C8A,CA8,CACNG4,CAMK1D,CCDC148,CCHCR1,Ccr5,CCRL2,CD38,CD5L,Ceacam1/Ceacam2,CECR2,CERS6,CIB1,CISH,CLEC12A,CLEC1A,CPN2,CROCC,CSF3R,CTSS,CUX2,CYP4B1,CYP4F2,CYP51A1,CYP7B1,DDC,DHCR24,DHFR,DPYD,DSG2,DTX1,EGFR,ELOVL5,EPHA2,F5,F8,FAM167B,Fcgr2b,FDPS,FOXA1,FTL,GABBR2,GCH1,GCK,GCLC,GCSH,GFRA1,GPR65,GPT,…
Protein Synthesis	1.12E-09-1.84E-04	Abcb4,ADIPOR2,ADRA1B,ADRB1,ADRB3,ANGPTL4,BBS12,CD38,Ceacam1/Ceacam2,CERS6,CTSS,CYP27A1,DHTKD1,E2F3,ENTPD5,FAH,FMO5,GCGR,GCK,HPSE,HSD11B1,IGF1,IL1B,IL6R,IQGAP2,IRF5,ITGAL,ITGB2,LCN2,LGALS3BP,LIPG,LYN,NR1H3,NR1H4,NT5E,ONECUT1,PCSK9,PILRA,PLIN1,PLVAP,PPARA,PRLR,Scd1,SLC16A2,SLC19A2,SLC25A13,SOAT2,TFPI2
Cellular Development	1.57E-09-1.86E-04	Abcb4,ABCG1,ACKR4,ADAMTS7,ADRA1B,ADRB1,ADRB3,AHR,AIF1,AK2,ANGPTL8,AQP8,ASS1,ATP11C,BANK1,BBS12,BCL3,BMP10,BRCA1,BST2,BTNL9,CCND1,Ccr5,CD38,CD84,CDA,Ceacam1/Ceacam2,CHD7,CISH,Cmah,COL11A2,CRACR2A,CREB3L3,CSF3R,CTH,DHCR7,DHFR,DTX1,E2F8,EGFR,EGR2,ENTPD5,EPHA2,ESRP2,F5,FADS2,FAH,Fcgr2b,FGFR3,FOXA1,FOXA3,FOXC2,FTL,GCH1,GDF6,GIMAP4,GLUD1,GPR65,HFE,HGFAC,HHEX,HLA-A,HMGCR,HNF4A,HOXA7,HOXB4,HPSE,HSD11B1,H…
Cellular Growth and Proliferation	1.57E-09-1.86E-04	Abcb4,ABCG1,ACKR4,ADRA1B,ADRB3,AHR,AIF1,AK2,Aldh3a2,AQP8,ASS1,ATP11C,BANK1,BCL3,BMP10,BRCA1,BST2,BTNL9,CCND1,Ccr5,CD38,CD84,CDA,CDHR5,Ceacam1/Ceacam2,CHD7,CISH,Cmah,CRACR2A,CREB3L3,CSF3R,CTH,Cyp2c70,CYP7B1,DHCR7,DHFR,DSG2,DTX1,E2F8,EGFR,EGR2,ENTPD5,EPHA2,ERRFI1,ESRP2,F5,FADS2,FAH,Fcgr2b,FGFR3,FOXA1,FTL,GCGR,GCH1,GIMAP4,GLUD1,HFE,HGFAC,HHEX,HLA-A,HMGCR,HNF4A,HOXA7,HOXB4,HTATIP2,IGF1,IGFBP1,IL1B,IL…
Tissue Development	1.57E-09-1.79E-04	Abcb4,ABCG1,ACOX1,ADAMTS7,ADRB1,ADRB3,AHR,Aldh3a2,ANGPTL4,ANGPTL8,AQP8,ATP11C,BANK1,BBS12,BCL3,BMP10,BRCA1,C4a/C4b,CCND1,Ccr5,CD38,CD5L,CD84,CDA,CDHR5,Ceacam1/Ceacam2,CHD7,CISH,CLEC1B,COL11A2,CRACR2A,CREB3L3,CSF3R,Cyp2c70,CYP4F2,CYP7B1,DHCR7,DSG2,DTX1,E2F3,E2F8,EGFR,EGR2,ENTPD5,EPHA2,ERRFI1,ESRP2,F5,FAH,Fcgr2b,FGFR3,FOXA1,FOXA3,FOXC2,GCGR,GDF6,GIMAP4,GPR65,HHEX,HLA-A,HMGCR,HNF4A,HOXA7,HOXB4,HPSE,…
Hematopoiesis	6.09E-09-1.86E-04	ABCG1,ADRB3,AHR,AQP8,ATP11C,BCL3,BRCA1,CCND1,CD38,CDA,Ceacam1/Ceacam2,CHD7,CISH,CRACR2A,CREB3L3,CSF3R,DHFR,DTX1,EGFR,EGR2,F5,Fcgr2b,GIMAP4,HHEX,HLA-A,HOXA7,HOXB4,IGF1,IL1B,IL6R,IPMK,IRF5,IRF7,ITGAL,ITGB2,KLHL6,LCP1,LCP2,LGALS9,LYN,MAFB,MBP,MMP19,MSR1,MST1R,NFAM1,NIBAN3,NR1I2,NRXN1,ONECUT1,PCK1,PIK3AP1,PLAC8,PPARA,PRKCZ,PTGS1,PTK2B,RARRES1,RORC,SHB,SLA,SLC40A1,Slc6a12,STAP2,TEC,TK1,TNFRSF25,TOX,TY…
Lymphoid Tissue Structure and Development	6.09E-09-1.04E-04	ABCG1,ACKR4,ADH5,ADRB3,AHR,AIF1,AQP8,ATP11C,BANK1,BCL3,BMP10,BRCA1,BST2,BTNL9,C4a/C4b,CCND1,Ccr5,CD38,CD5L,CD84,CDA,Ceacam1/Ceacam2,CHD7,CIB1,CISH,CLEC1B,Cmah,COMT,CRACR2A,CREB3L3,CSF3R,CTH,CTSS,CYP27A1,Cyp2c23,CYP4F2,DHFR,DTX1,EGFR,EGR2,EPHA2,F5,FADS2,Fcgr2b,FGFR3,FOXC2,FTL,GCH1,GFRA1,GIMAP4,GSTZ1,HHEX,HLA-A,HNF4A,HOXA7,HOXB4,IGF1,IGFBP1,IL1B,IL6R,INPP4B,IPMK,IRF5,IRF6,IRF7,ITGAL,ITGB2,KLHL6,Krt…
Connective Tissue Disorders	1.66E-08-1.93E-04	ABCC2,ABCG1,ADAMTS7,ADIPOR2,ADRA1B,ADRB1,ADRB3,AGMO,AHR,AK2,ANGPTL4,ANO4,AQP9,BANK1,BBS12,BCL3,BICDL1,BRCA1,C4a/C4b,CACNG4,Ccr5,CCRL2,CD5L,CDA,CDC45,CDHR5,CERS6,CIB1,CISH,CLEC1B,COL11A2,CP,CROCC,CSF3R,CTSS,CUX2,CYP51A1,CYP7B1,DHCR7,DHFR,DNASE1L3,DPYS,ECHDC1,EGFR,EGR2,EPHA2,ERRFI1,ESRP2,Fcgr2b,FDPS,FGFR3,FOXC2,FTL,GCGR,GCH1,GLUD1,HAPLN4,HFE,HLA-A,HMGCR,HNF4A,HSD11B1,IGF1,IGFBP1,IL1B,IL6R,INHBC,INH…
Skeletal and Muscular Disorders	1.66E-08-1.93E-04	AACS,ABCC2,ABCG1,Abhd1,ADAM23,ADAMTS7,ADCY5,ADRA1B,ADRB1,ADRB3,AFM,AGMO,AHR,AK2,ALAS1,ALDOC,ANGPTL4,ANO4,AQP9,ARHGAP42,ASL,ASPA,ATP2A1,ATP7B,BANK1,BCL3,BICDL1,BRCA1,BST2,C19orf12,C1qtnf9,C4a/C4b,CA5A,CA8,CACNG4,Ccr5,CCRL2,CD38,CD52,CDA,CDC45,CDHR5,CERS6,CIB1,CISH,CLEC1B,COL11A2,COMT,CORO2A,CP,CROCC,CSF3R,CTH,CTSS,CUX2,CYP51A1,CYP7B1,DDC,DHCR24,DHCR7,DHFR,DHTKD1,DNASE1L2,DNASE1L3,DPYD,DPYS,ECHDC1,…
Respiratory Disease	1.79E-08-1.7E-04	AASS,ABCC2,ABCC3,ABCG1,ABHD17C,ABHD8,ACAA1,ACOX1,ADAM23,ADAMTS7,ADCY5,ADGRE3,ADH5,ADH7,ADIPOR2,ADRA1B,ADRB1,ADRB3,AFM,AGMAT,AHR,AIF1,AK2,ALDOC,ANGPTL4,AQP8,AQP9,ARHGAP42,ASPG,ASS1,ATP11C,ATP7B,BCL3,BDH1,BMP10,BRCA1,BTNL9,C8A,C8B,CA5A,CA8,CAPN13,CCDC122,CCDC148,CCHCR1,CCND1,Ccr5,CCS,CD5L,CDA,CDC45,CDC7,CECR2,CGN,CHD7,CISH,CLEC1A,CLEC1B,CORO2A,CP,CPN2,CPOX,CROCC,CSF3R,CTH,CTSS,CUX2,CYP27A1,Cyp2c23,…
Cardiovascular Disease	1.87E-08-1.89E-04	Abcb4,ABCC2,ABCG1,ABCG8,ABHD17C,ACAA1,Acat2/Acat3,ACOX1,ACSM3,ADAMTS7,ADH7,ADRA1B,ADRB1,ADRB3,AGMO,AGXT2,AHR,AIF1,ANGPTL4,ANGPTL8,APOA5,AQP9,ARHGAP42,ASPA,BANK1,BCL3,BMP10,BRCA1,C1qtnf9,CA5A,CA8,CCHCR1,CCND1,Ccr5,CD38,CD52,CD84,CDC7,CLEC1B,CLMN,COL11A2,COMT,CORO2A,CREB3L3,CSF3R,CTH,CTSS,CUX2,CYP27A1,Cyp2c70,CYP51A1,DDC,DHCR24,DHFR,DPYD,DSG2,E2F3,E2F8,EGFR,EGR2,ENOX1,EPHA2,ERRFI1,F5,F8,Fcgr2b,FDPS…
Cell-To-Cell Signaling and Interaction	2.64E-08-1.49E-04	Abcb4,ADH7,ADRA1B,ADRB3,AHR,Aldh3a2,ANGPTL4,BANK1,BCL3,BMP10,BRCA1,C4a/C4b,CACNG4,CCND1,Ccr5,CCRL2,Cd300ld (includes others),CD38,CD5L,CD84,CDHR5,Ceacam1/Ceacam2,CHP2,CIB1,CISH,CLEC1B,Cmah,COMT,CSF3R,CTH,CTSS,CUX2,Cyp2d22,DACT3,DDC,DSG2,DTX1,EGFR,EGR2,ENTPD5,EPHA2,ESRP2,F5,F8,Fcgr2b,FGFR3,GCH1,GFRA1,HAPLN4,HFE,HLA-A,HNF4A,HOXB4,HPSE,HS6ST1,HSD11B1,IGF1,IL17B,IL17RE,IL1B,IL6R,IRF5,IRF6,IRF7,ITGAL,…
Embryonic Development	2.64E-08-1.02E-04	AACS,ABCG1,ACOX1,ADRA1B,AHR,ANGPTL4,ANGPTL8,AQP8,ASL,ATP11C,ATP7B,BANK1,BBS12,BCL3,BMP10,BRCA1,C4a/C4b,CCND1,CD38,CD84,CHD7,CIB1,CISH,CLEC1B,COMT,CRACR2A,CTSS,CYP27A1,CYP51A1,DDC,DHCR24,DHCR7,DHFR,DSG2,DTX1,E2F8,EGFR,EGR2,EPHA2,ERRFI1,ETNK2,F5,FADS2,Fcgr2b,FGFR3,FMO5,FOXA1,FOXA3,FOXC2,G6PC1,GAMT,GCGR,GDF6,GFRA1,GIMAP4,GLUD1,GRB7,GSTZ1,HHEX,HLA-A,HOOK1,HOXB4,HPSE,Hs3st3b1,HS6ST1,HSD11B1,IGF1,IGFBP…
Psychological Disorders	3.53E-08-1.35E-04	AACS,AADAT,Abhd1,ADAM23,ADCY5,ADH7,ADRA1B,ADRB1,ADRB3,AFM,AHR,AIF1,AK2,ALAS1,ALDH4A1,ALDOC,ANO4,ASPA,ATP2A1,ATP7B,BANK1,BCL3,BRCA1,C19orf12,CA5A,CA8,Ccr5,CCRL2,CD38,CD52,CIB1,CLMN,COMT,CORO2A,CP,CTH,CTSS,CUX2,CYP27A1,CYP51A1,CYP7B1,DDC,DHCR24,DHCR7,DHFR,DPYD,DSG2,EBP,EGFR,EGR2,FAM171A2,FDPS,FGFR3,FRRS1,FTL,G6PC1,GABBR2,GAMT,Gbp9 (includes others),GCH1,GFRA1,GPR65,GPRC5C,GPRIN3,H2-T-ps/H2-T23,HFE,…
Cell Morphology	3.97E-08-1.96E-04	Abcb4,ABCG1,ABCG8,ADIPOR2,ADRA1B,ADRB1,ADRB3,AHR,AQP9,BBS12,BCL3,BMP10,BST2,C1qtnf9,CCHCR1,CCND1,Ccr5,CD5L,CD84,CERS6,CISH,CLEC1B,CP,CSF3R,CTSS,DGAT2,DTX1,EGFR,ENTPD5,EPHA2,FADS2,FAH,Fcgr2b,FGFR3,FMO5,FTL,GFRA1,GLUD1,GPR65,HHEX,HLA-A,HPSE,IDH1,IGF1,IGFBP1,IL1B,IL6R,IRF5,ITGB2,KLHL40,KRT18,Krt8,LCN2,LCP1,LCP2,LYN,MAPK8IP1,MARCKSL1,MET,MFSD2A,MMP19,Mug1/Mug2,NGFR,NIBAN3,NR1H3,NR1H4,NRTN,NUP210,OCLN…
Endocrine System Development and Function	7.65E-08-1.84E-04	Abcb4,ADIPOR2,ADRA1B,ADRB3,AHR,ANGPTL4,ATP7B,BBS12,BLVRB,BRCA1,CCHCR1,CD38,Ceacam1/Ceacam2,CERS6,CISH,COMT,CREB3L3,DHTKD1,E2F3,EGFR,ELOVL5,FOXA3,FOXC2,G6PC1,GCGR,GCK,GREM2,HFE,HMGCR,HNF4A,HOMER2,HSD11B1,IGF1,IL1B,IMMP2L,LCN2,LGR5,LRRN3,MAPK8IP1,MET,MRAP,NGFR,NOCT,NR1H3,NR1H4,NR5A2,ONECUT1,PCK1,PLIN1,PPARA,PRKN,PRLR,PTGS1,RXRA,Scd1,SLC16A2,SLC19A2,SLC25A10,SLC25A13,SOAT2,SRD5A1,UCP3,VIPR1,WNT4
Organ Morphology	7.83E-08-1.02E-04	ABCC2,ACOX1,ADIPOR2,ADRA1B,AHR,ANGPTL4,ANGPTL8,AQP8,BBS12,BRCA1,CCND1,CD38,CIB1,CYP27A1,Cyp2c70,CYP7B1,EGFR,ERRFI1,FADS2,FAH,FMO5,FOXA3,G6PC1,GCGR,GCK,GLUD1,GRB7,GSTZ1,HFE,HPSE,HSD11B1,IGF1,IGFBP1,IL1B,IMMP2L,INHBE,KRT18,Krt8,LCN2,LGR5,MET,MMP19,NECTIN2,NR1H3,NR1H4,NR5A2,ONECUT1,PCK1,PCSK9,PLIN1,PLVAP,PPARA,PRLR,PTGER3,PTGS1,RXRA,SC5D,SLC16A2,SLC19A2,SRD5A1,TK1
Drug Metabolism	1.28E-07-1.29E-04	ABCC2,ABCC3,ADH5,ADH7,ADRA1B,AHR,AHRR,AOC2,ATP7B,BRCA1,CES3,COMT,Cyp2d22,CYP4F2,DDC,FMO5,GCH1,GFRA1,HNF4A,HPGD,IGF1,IL1B,IMMP2L,LBP,LCN2,MAPK8IP1,NGFR,NR1H3,NR1H4,NR1I2,NR5A2,NRTN,PAPSS2,PPARA,PRKN,PRLR,RORC,SLC31A1,SLC46A1,Slc47a1,SLCO2A1,SRD5A1,SULT1A1,TNFRSF25,TPMT,UGT1A9
Reproductive System Development and Function	4.14E-07-1.02E-04	ADRA1B,AHR,ANGPTL4,ANGPTL8,AQP8,BBS12,BRCA1,CCND1,CIB1,CYP7B1,EGFR,ERRFI1,FADS2,FMO5,GCGR,GLUD1,GRB7,IGF1,IGFBP1,IMMP2L,INHBE,MMP19,NECTIN2,NR1H3,NR1H4,NR5A2,PCK1,PLCD3,PLIN1,PLVAP,PPARA,PRLR,PTGER3,SLC16A2,SLC19A2,SRD5A1
Free Radical Scavenging	4.27E-07-7.51E-06	ACOX1,AHR,BCL3,BRCA1,Ccr5,CCS,CD52,CTH,DHCR24,EGFR,Fcgr2b,FTL,GCH1,GLUD1,IDH1,IGF1,IL1B,IMMP2L,IRF6,ITGB2,LCN2,LCP2,LPIN2,LYN,MET,MSR1,MT-ND6,NGFR,NR1H3,NR1H4,NR1I2,NUDT1,PCK1,PCSK9,PPARA,PRKCZ,PRKN,PRX,PTGS1,RRM2,Scd1,Serpina3n (includes others),SH3BP5,Siglece,SLC25A10,SLC40A1,SOAT2,SPEG,TYROBP,UCP3
Behavior	8.68E-07-1.57E-04	AADAT,ADCY5,ADH7,ADRA1B,ADRB1,ADRB3,ASL,ATP7B,BBS12,CCND1,Ccr5,CD38,Ceacam1/Ceacam2,CERS6,CHD7,CISH,COMT,CP,CUX2,CYP27A1,CYP7B1,DGAT2,DHCR7,EHHADH,ERRFI1,FADS2,FGFR3,FMO5,GABBR2,GCGR,GCH1,GCK,GFRA1,GPRIN3,GRB7,GSAP,HMGCR,HOMER2,HSD11B1,IGF1,IL1B,IL6R,ITGAL,KCNC3,LCN2,LMTK3,MAPK8IP1,MFSD2A,Mup1 (includes others),NGFR,NR1H4,NRN1,NRTN,NRXN1,NT5E,OCLN,Orm2/Orm3,P2RY1,PGRMC1,PPARA,PRKCZ,PRKN,PTGER3,PT…
Cell Signaling	3.04E-06-3.04E-06	ASL,ASS1,NAGS,OTC,SLC25A15
Energy Production	3.78E-06-1.34E-04	ACAA1,ACOX1,ADH5,ADIPOR2,AGXT,ANGPTL4,Aox3,ATP7B,C1qtnf9,Ceacam1/Ceacam2,CTH,CYP27A1,DGAT2,EHHADH,HNF4A,HPGD,HSD11B1,Iigp1c,IL1B,LDHD,PCK1,PKLR,PLIN1,PPARA,PRKN,PTGS1,RDH16,RGS16,RORC,Scd1,SDS,SLCO2A1,UCP3
Cell-mediated Immune Response	8.08E-06-9.9E-06	ABCG1,AHR,BCL3,BRCA1,CCND1,CD38,CHD7,CISH,CRACR2A,DTX1,EGFR,EGR2,F5,Fcgr2b,GIMAP4,HLA-A,IGF1,IL1B,IL6R,IPMK,IRF5,ITGAL,ITGB2,LCP2,LGALS9,MAFB,MBP,MMP19,MSR1,PCK1,PRKCZ,PTGS1,RORC,SHB,SLA,Slc6a12,STAP2,TK1,TNFRSF25,TOX,TYROBP,USP18,WNT4
Organismal Functions	8.56E-06-7.87E-05	ABCG1,ADRA1B,ADRB1,ADRB3,ANGPTL8,C1qtnf9,Ceacam1/Ceacam2,CERS6,COMT,CREB3L3,FMO5,FOXC2,GRB7,HNF4A,HSD11B1,IGF1,IL1B,KCNC3,LCN2,LPIN2,LRRN3,LYN,MFSD2A,MTARC2,Mup1 (includes others),NR1H4,PCK1,PLAC8,PLIN1,PM20D1,PPARA,PRKN,PRLR,PTGS1,RXRA,Scd1,SLC16A2,TCHP,UCP3
Ophthalmic Disease	1.43E-05-1.07E-04	ADRA1B,ADRB1,ADRB3,AHR,AIF1,ASPA,BBS12,BMP10,CCHCR1,CCND1,CD52,COL11A2,CP,CROCC,CSF3R,CTSS,CYP4V2,CYP51A1,DDC,DHFR,DPYS,GDF6,HLA-A,HMGCR,IGF1,IL1B,INPP4B,ITGAL,ITGB2,LCN2,MARCKSL1,MFSD2A,MMP19,Mpeg1,NAALADL2,NECTIN2,NGFR,NR1H3,ONECUT1,P2RY1,PIK3AP1,PILRA,PPARA,PRKN,PRLR,PTGER3,PTGS1,PTK2B,PTPRF,RGS11,RXRA,SLC4A3,Stra6l,TTC39C,TUBE1,TYROBP,UNC13C
Cardiovascular System Development and Function	1.84E-05-1.96E-04	ADIPOR2,AHR,AIF1,ANGPTL4,BMP10,BRCA1,C1qtnf9,CCND1,Ccr5,CCRL2,CD52,Ceacam1/Ceacam2,CHD7,CLEC1B,COMT,CSF3R,CTH,CTSS,CYP4F2,CYP51A1,DHCR7,DSG2,E2F3,E2F8,EGFR,EGR2,EPHA2,ERRFI1,FGFR3,FOXC2,HHEX,HPSE,HS6ST1,HTATIP2,IGF1,IGFBP1,IL17B,IL1B,IL6R,INPP4B,ITGAL,ITGB2,KIF7,LAMA1,LCN2,LIPG,LRG1,MET,MMP19,Mpeg1,MST1R,NGFR,NT5E,PIK3AP1,PLCD3,PPARA,PROX1,PTGER3,PTGS1,PTK2B,PTPRF,RRM2,RXRA,Serpina3n (includes ot…
Cellular Assembly and Organization	2.68E-05-5.23E-05	ACOX1,CTSS,HNF4A,IGF1,NCAN,NRN1,PPARA,PRKCZ,PTPRU,RXRA,TJP3
DNA Replication, Recombination, and Repair	3.87E-05-3.87E-05	DPYD,NT5E,NUDT1,TK1,Uox,UPP2,URAD
Nervous System Development and Function	3.87E-05-5.54E-05	CACNG4,CTH,CUX2,DHCR7,EPHA2,FGFR3,FOXA1,IGF1,IL1B,MADD,MET,NGFR,NRN1,NRXN1,P2RX5,PRKCZ,PRKN,PTK2B,SYT1,TMEM25,VWC2
Humoral Immune Response	4.57E-05-1.03E-04	AHR,BANK1,BCL3,C4a/C4b,CCND1,CD38,CD84,Cmah,DTX1,EGR2,Fcgr2b,FTL,IL1B,IPMK,ITGB2,LCN2,LCP1,LGALS9,LYN,NIBAN3,PIK3AP1,PRKCZ,PRLR,RARRES1,RORC,SHB,SIGIRR,TEC,TYROBP
Tumor Morphology	5.3E-05-7.64E-05	ABCC2,CCND1,CD38,CSF3R,CYP51A1,DHFR,EGFR,EPHA2,FGFR3,IDH1,LYN,MET,MST1R,PCK1,PTGS1,PTK2B,RRM2,RXRA,TEK,TUBE1
Hypersensitivity Response	9.57E-05-9.57E-05	C4a/C4b,Cd300ld (includes others),CD84,F5,HSD11B1,LCP2,LYN,MET,NECTIN2
Cellular Compromise	1.1E-04-1.48E-04	AHR,Aldh3a2,ANGPTL4,BRCA1,FTL,HFE,HNF4A,MET,NGFR,NR1H4,NUDT1,PPARA,PRKN,PTGER3,RXRA,Scd1,SH3BP5
Protein Trafficking	1.21E-04-1.21E-04	ALDH9A1,CD38,CTH,EGFR,IGF1,IGFBP1,IL1B,KCNC3,NR1H4,PCK1,PPARA,PRKCZ,PTPRF,RRM2,SHMT1,TK1,USP18
Skeletal and Muscular System Development and Function	1.6E-04-1.6E-04	ADH5,ADRA1B,ADRB1,ADRB3,ATP2A1,DSG2,HLA-A,HSD11B1,IGF1,IGFBP1,IL1B,KCNIP2,LCN2,LPCAT3,MARCKSL1,MET,NEB,NR1H3,NRTN,PFKFB1,PPARA,Scd1,SLC39A4,SLC3A1,TNNI3K,USP18

## Sheet: Table S2-IPA Signaling Pathways
Table S2: IPA Analysis of Genes involved in Signaling Pathways
Signaling pathways
Ingenuity Canonical Pathways	-log(p-value)	Ratio	Downregulated	Overlaps with dataset	Upregulated	No overlap with dataset	Molecules
LPS/IL-1 Mediated Inhibition of RXR Function	13.4	0.114	0/297 (0%)	183/297 (62%)	0/297 (0%)	114/297 (38%)	ABCC2,ABCC3,ABCG1,ABCG8,ACOX1,ALAS1,Aldh3a2,ALDH4A1,ALDH9A1,Cyp2b13/Cyp2b9,Cyp2c23,Cyp2c29 (includes others),Cyp2c70,Cyp2d22,Cyp2j6,FMO5,Gsta3,Gstm6,Gstm7,GSTZ1,Hs3st3b1,HS6ST1,IL1B,LBP,NGFR,NR1H3,NR1H4,NR1I2,NR5A2,PAPSS2,PPARA,RXRA,SULT1A1,Sult2a2
Superpathway of Cholesterol Biosynthesis	11.8	0.4	0/30 (0%)	27/30 (90%)	0/30 (0%)	3/30 (10%)	Acat2/Acat3,CYP51A1,DHCR24,DHCR7,EBP,FDPS,HMGCR,IDI1,LSS,MSMO1,SC5D,SQLE
Cholesterol biosynthesis	10.9	0.407	0/27 (0%)	25/27 (93%)	0/27 (0%)	2/27 (7%)	CYP51A1,DHCR24,DHCR7,EBP,FDPS,HMGCR,IDI1,LSS,MSMO1,SC5D,SQLE
Phase I - Functionalization of compounds	10.7	0.168	0/113 (0%)	61/113 (54%)	0/113 (0%)	52/113 (46%)	ADH5,ADH7,AHR,AHRR,AOC2,CES3,CYP27A1,Cyp3a13,Cyp3a25 (includes others),CYP4B1,CYP4F2,CYP4V2,CYP51A1,CYP7B1,MTARC2,NR1H4,PAOX,PTGS1,RXRA
Cholesterol Biosynthesis I	9.95	0.615	0/13 (0%)	13/13 (100%)	0/13 (0%)	0/13 (0%)	CYP51A1,DHCR24,DHCR7,EBP,LSS,MSMO1,SC5D,SQLE
Cholesterol Biosynthesis II (via 24,25-dihydrolanosterol)	9.95	0.615	0/13 (0%)	13/13 (100%)	0/13 (0%)	0/13 (0%)	CYP51A1,DHCR24,DHCR7,EBP,LSS,MSMO1,SC5D,SQLE
Cholesterol Biosynthesis III (via Desmosterol)	9.95	0.615	0/13 (0%)	13/13 (100%)	0/13 (0%)	0/13 (0%)	CYP51A1,DHCR24,DHCR7,EBP,LSS,MSMO1,SC5D,SQLE
Activation of gene expression by SREBF (SREBP)	8.57	0.262	0/42 (0%)	40/42 (95%)	0/42 (0%)	2/42 (5%)	CYP51A1,DHCR7,ELOVL6,FDPS,HMGCR,IDI1,LSS,PPARA,RXRA,SC5D,SQLE
Hepatic Cholestasis	8.34	0.103	0/224 (0%)	147/224 (66%)	0/224 (0%)	77/224 (34%)	ABCC2,ABCC3,ABCG8,ADCY5,CYP27A1,Cyp3a13,Cyp3a25 (includes others),CYP7B1,GCGR,HNF4A,IL17B,IL1B,IL6R,LBP,NFKBIE,NGFR,NR1H3,NR1H4,NR1I2,NR5A2,PPARA,PRKCZ,RXRA
PXR/RXR Activation	8.28	0.194	0/67 (0%)	45/67 (67%)	0/67 (0%)	22/67 (33%)	ABCC2,ABCC3,ALAS1,CES3,G6PC1,HNF4A,IGFBP1,NR1I2,PAPSS2,PPARA,RXRA,Scd1,UGT1A9
Xenobiotic Metabolism Signaling	8.14	0.0848	0/330 (0%)	222/330 (67%)	0/330 (0%)	108/330 (33%)	ABCC2,ABCC3,AHR,AHRR,Aldh3a2,ALDH4A1,ALDH9A1,CAMK1D,Ces1e,CES3,FMO5,FTL,GCLC,Gsta3,Gstm6,Gstm7,GSTZ1,Hs3st3b1,HS6ST1,IL1B,NR1I2,PRKCZ,RXRA,SULT1A1,Sult2a2,Ugt1a6a/Ugt1a6b,Ugt1a7c,UGT1A9
LXR/RXR Activation	7.83	0.13	0/131 (0%)	96/131 (73%)	0/131 (0%)	35/131 (27%)	ABCG1,ABCG8,APOA5,C4a/C4b,CYP51A1,HMGCR,IL1B,Kng1/Kng2,LBP,MSR1,NGFR,NR1H3,NR1H4,RXRA,Saa1/Saa2,Scd1,Serpina1a (includes others)
Xenobiotic Metabolism PXR Signaling Pathway	7.41	0.0952	0/231 (0%)	137/231 (59%)	0/231 (0%)	94/231 (41%)	ABCC2,ABCC3,Aldh3a2,ALDH4A1,ALDH9A1,Ces1e,CES3,Gsta3,Gstm6,Gstm7,GSTZ1,Hs3st3b1,HS6ST1,NR1I2,PPP1R14C,PRKCZ,RXRA,SULT1A1,Sult2a2,Ugt1a6a/Ugt1a6b,Ugt1a7c,UGT1A9
FXR/RXR Activation	7.33	0.103	0/195 (0%)	116/195 (59%)	0/195 (0%)	79/195 (41%)	ABCC2,ABCG8,CYP27A1,FOXA1,FOXA3,G6PC1,Gsta3,Gstm6,Gstm7,GSTZ1,HNF4A,IL17B,IL1B,NR1H3,NR1H4,NR1I2,NR5A2,PKLR,PPARA,RXRA
Nucleotide catabolism	7.04	0.257	0/35 (0%)	30/35 (86%)	0/35 (0%)	5/35 (14%)	AGXT2,DNPH1,DPYD,DPYS,ENTPD5,ENTPD8,NT5E,NUDT1,UPP2
Xenobiotic Metabolism CAR Signaling Pathway	6.73	0.0905	0/232 (0%)	133/232 (57%)	0/232 (0%)	99/232 (43%)	ABCC2,ABCC3,Aldh3a2,ALDH4A1,ALDH9A1,Cyp2b13/Cyp2b9,EGFR,FMO5,Gsta3,Gstm6,Gstm7,GSTZ1,Hs3st3b1,HS6ST1,PRKCZ,RXRA,SULT1A1,Sult2a2,Ugt1a6a/Ugt1a6b,Ugt1a7c,UGT1A9
Xenobiotic Metabolism AHR Signaling Pathway	6.5	0.128	0/109 (0%)	67/109 (61%)	0/109 (0%)	42/109 (39%)	AHR,AHRR,Aldh3a2,ALDH4A1,ALDH9A1,Gsta3,Gstm6,Gstm7,GSTZ1,IL1B,Ugt1a1,Ugt1a6a/Ugt1a6b,Ugt1a7c,UGT1A9
Aryl Hydrocarbon Receptor Signaling	6.38	0.0984	0/183 (0%)	127/183 (69%)	0/183 (0%)	56/183 (31%)	AHR,AHRR,Aldh3a2,ALDH4A1,ALDH9A1,CCND1,Cyp2c23,Cyp2c29 (includes others),Cyp2c70,Cyp3a13,Cyp3a25 (includes others),DHFR,Gsta3,Gstm6,Gstm7,GSTZ1,IL1B,RXRA
Urea cycle	5.77	0.5	0/10 (0%)	8/10 (80%)	0/10 (0%)	2/10 (20%)	ASL,ASS1,NAGS,OTC,SLC25A15
Plasma lipoprotein assembly, remodeling, and clearance	5.76	0.145	0/76 (0%)	68/76 (89%)	0/76 (0%)	8/76 (11%)	ABCG1,ANGPTL4,ANGPTL8,APOA5,CES3,CREB3L3,LIPG,NR1H3,NR1H4,PCSK9,SOAT2
DHCR24 Signaling Pathway	5.74	0.104	0/144 (0%)	127/144 (88%)	0/144 (0%)	17/144 (12%)	C4a/C4b,CYP51A1,DHCR24,DHCR7,HMGCR,IGF1,Kng1/Kng2,NR1H3,NR1H4,NR1I2,PRKCZ,RXRA,Saa1/Saa2,SC5D,Serpina1a (includes others)
Xenobiotic Metabolism General Signaling Pathway	5.73	0.0982	0/163 (0%)	117/163 (72%)	0/163 (0%)	46/163 (28%)	AHR,FTL,GCLC,Gsta3,Gstm6,Gstm7,GSTZ1,NR1H3,NR1H4,NR1I2,PPARA,PRKCZ,RXRA,Ugt1a6a/Ugt1a6b,Ugt1a7c,UGT1A9
TR/RXR Activation	5.53	0.107	0/131 (0%)	103/131 (79%)	0/131 (0%)	28/131 (21%)	ADRB1,ANGPTL8,APOA5,ATP2A1,BCL3,CCND1,G6PC1,MBP,PCK1,PPARA,RXRA,SLC16A2,THRSP,UCP3
Arginine Biosynthesis IV	5.34	0.667	0/6 (0%)	5/6 (83%)	0/6 (0%)	1/6 (17%)	ASL,ASS1,GLUD1,OTC
Regulation of lipid metabolism by PPARalpha	5.28	0.109	0/119 (0%)	113/119 (95%)	0/119 (0%)	6/119 (5%)	ACOX1,AHR,AHRR,ALAS1,ANGPTL4,APOA5,HMGCR,NR1H3,NR1H4,PEX11A,PPARA,RXRA,UGT1A9
Urea Cycle	4.98	0.571	0/7 (0%)	6/7 (86%)	0/7 (0%)	1/7 (14%)	AGMAT,ASL,ASS1,OTC
Nicotine Degradation III	4.96	0.133	0/75 (0%)	28/75 (37%)	0/75 (0%)	47/75 (63%)	ADH7,Aox3,CYP4B1,CYP51A1,FMO5,Ugt1a1,Ugt1a6a/Ugt1a6b,Ugt1a7c,UGT1A9,UGT3A1
Serotonin Degradation	4.63	0.111	0/99 (0%)	41/99 (41%)	0/99 (0%)	58/99 (59%)	ADH5,ADH7,Aldh3a2,ALDH4A1,ALDH9A1,SULT1A1,Ugt1a1,Ugt1a6a/Ugt1a6b,Ugt1a7c,UGT1A9,UGT3A1
Superpathway of Citrulline Metabolism	4.58	0.312	0/16 (0%)	14/16 (88%)	0/16 (0%)	2/16 (13%)	AGMAT,ASL,ASS1,OTC,PRODH2
Oxidative Ethanol Degradation III	4.55	0.134	0/67 (0%)	35/67 (52%)	0/67 (0%)	32/67 (48%)	Aldh3a2,ALDH4A1,ALDH9A1,Cyp2b13/Cyp2b9,Cyp2c23,Cyp2c29 (includes others),Cyp2c70,Cyp2d22,Cyp2j6
Nicotine Degradation II	4.52	0.119	0/84 (0%)	33/84 (39%)	0/84 (0%)	51/84 (61%)	ADH7,Aox3,CYP4B1,CYP51A1,FMO5,Ugt1a1,Ugt1a6a/Ugt1a6b,Ugt1a7c,UGT1A9,UGT3A1
Glyoxylate metabolism and glycine degradation	4.18	0.263	0/19 (0%)	18/19 (95%)	0/19 (0%)	1/19 (5%)	AGXT,AGXT2,ALDH4A1,GCSH,PRODH2
Tyrosine Degradation I	3.89	0.6	0/5 (0%)	5/5 (100%)	0/5 (0%)	0/5 (0%)	FAH,GSTZ1,TAT
Peroxisomal protein import	3.88	0.125	0/64 (0%)	57/64 (89%)	0/64 (0%)	7/64 (11%)	ACAA1,ACOX1,AGXT,DECR2,EHHADH,IDH1,PAOX,PECR
Lysine catabolism	3.87	0.333	0/12 (0%)	11/12 (92%)	0/12 (0%)	1/12 (8%)	AADAT,AASS,DHTKD1,HYKK
IL-15 Production	3.8	0.0902	0/122 (0%)	101/122 (83%)	0/122 (0%)	21/122 (17%)	EGFR,EPHA2,FGFR3,LMTK3,LYN,MET,MST1R,PRKCZ,PTK2B,TEC,TEK
Glucose metabolism	3.69	0.105	0/86 (0%)	76/86 (88%)	0/86 (0%)	10/86 (12%)	ALDOC,G6PC1,GCK,NUP210,NUP43,PCK1,PFKFB1,PKLR,SLC37A4
Neutrophil degranulation	3.67	0.0524	0/477 (0%)	355/477 (74%)	0/477 (0%)	122/477 (26%)	ACAA1,ADGRE3,ALAD,ALDOC,BST2,CDA,CLEC12A,CRACR2A,CTSS,FTL,HPSE,IDH1,IQGAP2,ITGAL,ITGB2,LCN2,LRG1,MGAM,NFAM1,NIT2,PGRMC1,PIGR,PLAC8,PYGL,TYROBP
PPARα/RXRα Activation	3.56	0.0711	0/197 (0%)	165/197 (84%)	0/197 (0%)	32/197 (16%)	ACAA1,ACOX1,ADCY5,ADIPOR2,BCL3,Cyp2c23,Cyp2c29 (includes others),Cyp2c70,GNA14,IL1B,NFKBIE,PLCD3,PPARA,RXRA
Complement System	3.53	0.154	0/39 (0%)	27/39 (69%)	0/39 (0%)	12/39 (31%)	C4a/C4b,C8A,C8B,C8G,ITGB2,MASP2
Metabolism of porphyrins	3.49	0.192	0/26 (0%)	23/26 (88%)	0/26 (0%)	3/26 (12%)	ABCC2,ALAD,ALAS1,BLVRB,CPOX
Fructose metabolism	3.36	0.429	0/7 (0%)	6/7 (86%)	0/7 (0%)	1/7 (14%)	GLYCTK,KHK,TKFC
Regulation of beta-cell development	3.35	0.143	0/42 (0%)	27/42 (64%)	0/42 (0%)	15/42 (36%)	FOXA3,GCK,HNF4A,NR5A2,ONECUT1,PKLR
Autism Signaling Pathway	3.33	0.0583	0/309 (0%)	203/309 (66%)	0/309 (0%)	106/309 (34%)	Aldh3a2,ALDH4A1,ALDH9A1,ATP7B,CACNG4,CYP27A1,DHCR7,H2-T-ps/H2-T23,HLA-A,IGF1,IL17B,IL1B,MET,NRXN1,RPS6KA1,RXRA,WNT4,ZBTB12
Iron uptake and transport	3.27	0.117	0/60 (0%)	51/60 (85%)	0/60 (0%)	9/60 (15%)	ALAD,CP,FTL,HFE,LCN2,SLC40A1,SLC46A1
Peroxisomal lipid metabolism	3.26	0.172	0/29 (0%)	24/29 (83%)	0/29 (0%)	5/29 (17%)	ACAA1,ACOX1,DECR2,EHHADH,PECR
SUMOylation of intracellular receptors	3.26	0.172	0/29 (0%)	27/29 (93%)	0/29 (0%)	2/29 (7%)	NR1H3,NR1H4,NR1I2,PPARA,RXRA
EGR2 and SOX10-mediated initiation of Schwann cell myelination	3.26	0.172	0/29 (0%)	22/29 (76%)	0/29 (0%)	7/29 (24%)	CYP51A1,EGR2,HMGCR,MBP,PRX
Paracetamol ADME	3.26	0.172	0/29 (0%)	14/29 (48%)	0/29 (0%)	15/29 (52%)	ABCC2,ABCC3,ACY1,SULT1A1,UGT1A9
Ubiquinol-10 Biosynthesis (Eukaryotic)	3.26	0.172	0/29 (0%)	19/29 (66%)	0/29 (0%)	10/29 (34%)	Cyp2b13/Cyp2b9,Cyp2d22,CYP7B1,ECHDC1,URAD
Bile acid and bile salt metabolism	3.19	0.133	0/45 (0%)	34/45 (76%)	0/45 (0%)	11/45 (24%)	ABCC3,CYP27A1,CYP7B1,NR1H4,RXRA,STARD5
Noradrenaline and Adrenaline Degradation	3.19	0.133	0/45 (0%)	23/45 (51%)	0/45 (0%)	22/45 (49%)	ADH5,ADH7,Aldh3a2,ALDH4A1,ALDH9A1,COMT
Sucrose Degradation V (Mammalian)	3.17	0.375	0/8 (0%)	7/8 (88%)	0/8 (0%)	1/8 (13%)	ALDOC,KHK,TKFC
NRF2-mediated Oxidative Stress Response	3.1	0.0593	0/270 (0%)	201/270 (74%)	0/270 (0%)	69/270 (26%)	ABCC2,Cyp2b13/Cyp2b9,Cyp2c23,Cyp2c29 (includes others),Cyp2c70,Cyp2d22,Cyp2j6,Cyp3a13,Cyp3a25 (includes others),FTL,GCLC,Gsta3,Gstm6,Gstm7,GSTZ1,PRKCZ
Melatonin Degradation I	3.1	0.0964	0/83 (0%)	28/83 (34%)	0/83 (0%)	55/83 (66%)	CYP4B1,CYP51A1,SULT1A1,Ugt1a1,Ugt1a6a/Ugt1a6b,Ugt1a7c,UGT1A9,UGT3A1
CREB Signaling in Neurons	3.04	0.0454	0/617 (0%)	318/617 (52%)	0/617 (0%)	299/617 (48%)	ACKR4,ADCY5,ADGRE3,ADRA1B,ADRB1,ADRB3,CACNG4,Ccr5,CCRL2,CREB3L3,EGFR,FGFR3,GABBR2,GCGR,GNA14,GPR176,GPR65,GPRC5C,IGF1,LGR5,NGFR,P2RY1,PLCD3,PRKCZ,PTGER3,RPS6KA1,SLC52A2,VIPR1
Superpathway of Geranylgeranyldiphosphate Biosynthesis I (via Mevalonate)	3.04	0.211	0/19 (0%)	16/19 (84%)	0/19 (0%)	3/19 (16%)	Acat2/Acat3,FDPS,HMGCR,IDI1
Myelination Signaling Pathway	3	0.0545	0/330 (0%)	277/330 (84%)	0/330 (0%)	53/330 (16%)	BMP10,CHD7,CREB3L3,DTX1,EGFR,EGR2,FGFR3,HMGCR,IDI1,IGF1,ITGB2,LAMA1,LYN,MBP,NGFR,PTK2B,Scd1,WNT4
Heme Biosynthesis II	3	0.333	0/9 (0%)	9/9 (100%)	0/9 (0%)	0/9 (0%)	ALAD,ALAS1,CPOX
ISGylation Signaling Pathway	2.93	0.0826	0/109 (0%)	73/109 (67%)	0/109 (0%)	36/109 (33%)	CCND1,IRF5,IRF6,IRF7,ITGAL,ITGB2,LIPG,PRKN,USP18
Phase II - Conjugation of compounds	2.93	0.0826	0/109 (0%)	56/109 (51%)	0/109 (0%)	53/109 (49%)	ACSM5,COMT,GCLC,GSTZ1,PAPSS2,SULT1A1,TPMT,UGT1A9,UGT3A1
IL-10 Signaling	2.91	0.071	0/155 (0%)	104/155 (67%)	0/155 (0%)	51/155 (33%)	AHR,BCL3,BLVRB,CCND1,CREB3L3,Fcgr2b,HLA-A,IL1B,IL6R,MAFB,NFKBIE
Superpathway of Melatonin Degradation	2.9	0.0899	0/89 (0%)	32/89 (36%)	0/89 (0%)	57/89 (64%)	CYP4B1,CYP51A1,SULT1A1,Ugt1a1,Ugt1a6a/Ugt1a6b,Ugt1a7c,UGT1A9,UGT3A1
NR1H2 and NR1H3-mediated signaling	2.9	0.118	0/51 (0%)	41/51 (80%)	0/51 (0%)	10/51 (20%)	ABCG1,ABCG8,NR1H3,PCK1,PLIN1,RXRA
Citrulline Biosynthesis	2.85	0.3	0/10 (0%)	9/10 (90%)	0/10 (0%)	1/10 (10%)	AGMAT,OTC,PRODH2
Proline catabolism	2.78	0.667	0/3 (0%)	3/3 (100%)	0/3 (0%)	0/3 (0%)	ALDH4A1,PRODH2
Uracil Degradation II (Reductive)	2.78	0.667	0/3 (0%)	3/3 (100%)	0/3 (0%)	0/3 (0%)	DPYD,DPYS
Glycine Biosynthesis III	2.78	0.667	0/3 (0%)	3/3 (100%)	0/3 (0%)	0/3 (0%)	AGXT,AGXT2
Proline Degradation	2.78	0.667	0/3 (0%)	3/3 (100%)	0/3 (0%)	0/3 (0%)	ALDH4A1,PRODH2
Thymine Degradation	2.78	0.667	0/3 (0%)	3/3 (100%)	0/3 (0%)	0/3 (0%)	DPYD,DPYS
White Adipose Tissue Browning Pathway	2.76	0.0725	0/138 (0%)	105/138 (76%)	0/138 (0%)	33/138 (24%)	ADCY5,ADRB3,CACNG4,CREB3L3,FGFR3,FOXC2,LDHD,PLIN1,PPARA,RXRA
Phenylalanine and tyrosine metabolism	2.72	0.273	0/11 (0%)	10/11 (91%)	0/11 (0%)	1/11 (9%)	FAH,GSTZ1,TAT
Aspartate and asparagine metabolism	2.72	0.273	0/11 (0%)	9/11 (82%)	0/11 (0%)	2/11 (18%)	ASPA,ASPG,SLC25A13
Oleate Biosynthesis II (Animals)	2.72	0.273	0/11 (0%)	8/11 (73%)	0/11 (0%)	3/11 (27%)	FADS2,FADS6,Scd1
Lung Ionic Balance Signaling Pathway	2.72	0.0456	0/526 (0%)	215/526 (41%)	0/526 (0%)	311/526 (59%)	ACKR4,ADGRE3,ADRA1B,ADRB1,ADRB3,Ccr5,CCRL2,CPOX,GABBR2,GCGR,GPR176,GPR65,GPRC5C,IL1B,LGR5,LYN,OCLN,P2RY1,PLCD3,PRKCZ,PTGER3,SCNN1A,SLC52A2,VIPR1
Dopamine Degradation	2.66	0.128	0/39 (0%)	20/39 (51%)	0/39 (0%)	19/39 (49%)	Aldh3a2,ALDH4A1,ALDH9A1,COMT,SULT1A1
Tryptophan Degradation III (Eukaryotic)	2.64	0.167	0/24 (0%)	19/24 (79%)	0/24 (0%)	5/24 (21%)	Acat2/Acat3,EHHADH,HAAO,KYNU
Pregnenolone Biosynthesis	2.57	0.16	0/25 (0%)	15/25 (60%)	0/25 (0%)	10/25 (40%)	CYP27A1,Cyp2b13/Cyp2b9,Cyp2d22,CYP7B1
Adrenergic Receptor Signaling Pathway (Enhanced)	2.56	0.0609	0/197 (0%)	122/197 (62%)	0/197 (0%)	75/197 (38%)	ADCY5,ADRA1B,ADRB1,ADRB3,CACNG4,COMT,DDC,IL17B,IL1B,PLCD3,PRKCZ,SLC1A2
Caveolar-mediated Endocytosis Signaling	2.53	0.0875	0/80 (0%)	65/80 (81%)	0/80 (0%)	15/80 (19%)	EGFR,H2-T-ps/H2-T23,HLA-A,ITGA10,ITGAL,ITGB2,ZBTB12
Thyroid Hormone Metabolism II (via Conjugation and/or Degradation)	2.53	0.1	0/60 (0%)	21/60 (35%)	0/60 (0%)	39/60 (65%)	SULT1A1,Ugt1a1,Ugt1a6a/Ugt1a6b,Ugt1a7c,UGT1A9,UGT3A1
Molecular Mechanisms of Cancer	2.52	0.0394	0/864 (0%)	530/864 (61%)	0/864 (0%)	334/864 (39%)	ACKR4,ADCY5,ADGRE3,ADRA1B,ADRB1,ADRB3,BMP10,BRCA1,CCND1,Ccr5,CCRL2,E2F3,E2F8,GABBR2,GCGR,GNA14,GPR176,GPR65,GPRC5C,IGF1,IL17RE,IL1B,IL6R,ITGA10,ITGAL,ITGB2,LGR5,MMP19,NFKBIE,P2RY1,PRKCZ,PTGER3,SLC52A2,VIPR1
Ethanol Degradation II	2.52	0.119	0/42 (0%)	23/42 (55%)	0/42 (0%)	19/42 (45%)	ADH5,ADH7,Aldh3a2,ALDH4A1,ALDH9A1
Carnitine synthesis	2.49	0.5	0/4 (0%)	3/4 (75%)	0/4 (0%)	1/4 (25%)	ALDH9A1,SHMT1
Aspirin ADME	2.43	0.114	0/44 (0%)	15/44 (34%)	0/44 (0%)	29/44 (66%)	ABCC2,ABCC3,ACSM5,UGT1A9,UGT3A1
Sheddase Signaling Pathway	2.42	0.0585	0/205 (0%)	131/205 (64%)	0/205 (0%)	74/205 (36%)	ACKR4,Ccr5,CCRL2,E2F3,E2F8,EGFR,IGF1,IGFBP1,IL1B,ITGB2,MET,MMP19
Tryptophan catabolism	2.4	0.214	0/14 (0%)	12/14 (86%)	0/14 (0%)	2/14 (14%)	AADAT,HAAO,KYNU
Transport of inorganic cations/anions and amino acids/oligopeptides	2.37	0.0741	0/108 (0%)	66/108 (61%)	0/108 (0%)	42/108 (39%)	SLC1A2,SLC24A4,SLC25A10,SLC38A3,SLC3A1,SLC4A3,SLC7A2,SLC7A8
Mevalonate Pathway I	2.31	0.2	0/15 (0%)	12/15 (80%)	0/15 (0%)	3/15 (20%)	Acat2/Acat3,HMGCR,IDI1
FOXO-mediated transcription of oxidative stress, metabolic and neuronal genes	2.28	0.133	0/30 (0%)	23/30 (77%)	0/30 (0%)	7/30 (23%)	G6PC1,GCK,IGFBP1,PCK1
Tetrapyrrole Biosynthesis II	2.27	0.4	0/5 (0%)	5/5 (100%)	0/5 (0%)	0/5 (0%)	ALAD,ALAS1
Lysine Degradation II	2.27	0.4	0/5 (0%)	5/5 (100%)	0/5 (0%)	0/5 (0%)	AADAT,AASS
Arginine Degradation I (Arginase Pathway)	2.27	0.4	0/5 (0%)	4/5 (80%)	0/5 (0%)	1/5 (20%)	AGMAT,ALDH4A1
Trans, trans-farnesyl Diphosphate Biosynthesis	2.27	0.4	0/5 (0%)	3/5 (60%)	0/5 (0%)	2/5 (40%)	FDPS,IDI1
Citrulline-Nitric Oxide Cycle	2.27	0.4	0/5 (0%)	4/5 (80%)	0/5 (0%)	1/5 (20%)	ASL,ASS1
dTMP De Novo Biosynthesis	2.27	0.4	0/5 (0%)	4/5 (80%)	0/5 (0%)	1/5 (20%)	DHFR,SHMT1
Nicotinate metabolism	2.23	0.129	0/31 (0%)	25/31 (81%)	0/31 (0%)	6/31 (19%)	CD38,NMRK1,NT5E,PARP16
Tryptophan Degradation X (Mammalian, via Tryptamine)	2.23	0.129	0/31 (0%)	20/31 (65%)	0/31 (0%)	11/31 (35%)	Aldh3a2,ALDH4A1,ALDH9A1,DDC
Breast Cancer Regulation by Stathmin1	2.23	0.0411	0/608 (0%)	317/608 (52%)	0/608 (0%)	291/608 (48%)	ACKR4,ADGRE3,ADRA1B,ADRB1,ADRB3,CAMK1D,CCND1,Ccr5,CCRL2,CREB3L3,E2F3,E2F8,GABBR2,GCGR,GPR176,GPR65,GPRC5C,IGF1,LGR5,P2RY1,PPP1R14C,PRKCZ,PTGER3,SLC52A2,VIPR1
STAT3 Pathway	2.22	0.0647	0/139 (0%)	118/139 (85%)	0/139 (0%)	21/139 (15%)	CISH,EGFR,FGFR3,IGF1,IL17RE,IL1B,IL6R,MAP3K21,NGFR
Acute Phase Response Signaling	2.21	0.0576	0/191 (0%)	157/191 (82%)	0/191 (0%)	34/191 (18%)	C4a/C4b,CP,F8,FTL,IL1B,IL6R,LBP,NFKBIE,NGFR,Orm2/Orm3,Saa1/Saa2
Phagosome Formation	2.18	0.0394	0/711 (0%)	365/711 (51%)	0/711 (0%)	346/711 (49%)	ACKR4,ADGRE3,ADRA1B,ADRB1,ADRB3,Ccr5,CCRL2,Fcgr2b,GABBR2,GCGR,GPR176,GPR65,GPRC5C,ITGA10,ITGAL,ITGB2,LBP,LGR5,LYN,MSR1,MYO1H,P2RY1,PRKCZ,PTGER3,PTK2B,RAPGEF4,SLC52A2,VIPR1
Metabolism of folate and pterines	2.15	0.176	0/17 (0%)	16/17 (94%)	0/17 (0%)	1/17 (6%)	DHFR,SHMT1,SLC46A1
Heparan Sulfate Biosynthesis (Late Stages)	2.12	0.0737	0/95 (0%)	53/95 (56%)	0/95 (0%)	42/95 (44%)	Ces1e,Ces2e,CES3,Hs3st3b1,HS6ST1,SULT1A1,Sult2a2
Iron homeostasis signaling pathway	2.1	0.0621	0/145 (0%)	113/145 (78%)	0/145 (0%)	32/145 (22%)	BMP10,CP,CREB3L3,EGFR,FTL,HFE,IL6R,SLC40A1,SLC46A1
Tryptophan Degradation to 2-amino-3-carboxymuconate Semialdehyde	2.1	0.333	0/6 (0%)	5/6 (83%)	0/6 (0%)	1/6 (17%)	HAAO,KYNU
Zymosterol Biosynthesis	2.1	0.333	0/6 (0%)	6/6 (100%)	0/6 (0%)	0/6 (0%)	CYP51A1,MSMO1
Eicosanoid Signaling	2.09	0.0495	0/283 (0%)	210/283 (74%)	0/283 (0%)	73/283 (26%)	ADCY5,ATP2A1,CCND1,CREB3L3,EGFR,GNA14,HPGD,PLCD3,PRKCZ,PTGER3,PTGS1,RAPGEF4,RPS6KA1,SLCO2A1
Isoleucine Degradation I	2.08	0.167	0/18 (0%)	17/18 (94%)	0/18 (0%)	1/18 (6%)	Acat2/Acat3,EHHADH,SDS
GPCR-Mediated Integration of Enteroendocrine Signaling Exemplified by an L Cell	2.06	0.08	0/75 (0%)	46/75 (61%)	0/75 (0%)	29/75 (39%)	ADCY5,ADRB1,ADRB3,GNA14,PLCD3,VIPR1
Sperm Motility	2.04	0.0504	0/258 (0%)	188/258 (73%)	0/258 (0%)	70/258 (27%)	EGFR,EPHA2,FGFR3,GNA14,LMTK3,LYN,MET,MST1R,PLCD3,PRKCZ,PTK2B,TEC,TEK
GPVI-mediated activation cascade	2.04	0.114	0/35 (0%)	31/35 (89%)	0/35 (0%)	4/35 (11%)	CLEC1B,LCP2,LYN,PRKCZ
Interferon alpha/beta signaling	2.03	0.0789	0/76 (0%)	45/76 (59%)	0/76 (0%)	31/76 (41%)	BST2,HLA-A,IRF5,IRF6,IRF7,USP18
Serotonin Receptor Signaling	2.02	0.0424	0/472 (0%)	341/472 (72%)	0/472 (0%)	131/472 (28%)	ADCY5,ADRA1B,ADRB1,ADRB3,CACNG4,CD38,Cmah,CREB3L3,DDC,G6PC1,GCH1,GNA14,IL1B,KCNN2,LYN,OCLN,PLCD3,PLIN1,PRKCZ,PTGS1
Maturity Onset Diabetes of Young (MODY) Signaling	1.98	0.0769	0/78 (0%)	56/78 (72%)	0/78 (0%)	22/78 (28%)	APOA5,CACNG4,GCK,HNF4A,ONECUT1,PKLR
Heparan Sulfate Biosynthesis	1.96	0.0686	0/102 (0%)	57/102 (56%)	0/102 (0%)	45/102 (44%)	Ces1e,Ces2e,CES3,Hs3st3b1,HS6ST1,SULT1A1,Sult2a2
Aryl hydrocarbon receptor signalling	1.96	0.286	0/7 (0%)	6/7 (86%)	0/7 (0%)	1/7 (14%)	AHR,AHRR
TYSND1 cleaves peroxisomal proteins	1.96	0.286	0/7 (0%)	7/7 (100%)	0/7 (0%)	0/7 (0%)	ACAA1,ACOX1
Mitochondrial Uncoupling	1.96	0.286	0/7 (0%)	7/7 (100%)	0/7 (0%)	0/7 (0%)	PM20D1,UCP3
Salvage Pathways of Pyrimidine Deoxyribonucleotides	1.96	0.286	0/7 (0%)	4/7 (57%)	0/7 (0%)	3/7 (43%)	CDA,TK1
PTEN Signaling	1.96	0.0588	0/153 (0%)	138/153 (90%)	0/153 (0%)	15/153 (10%)	CCND1,EGFR,FGFR3,ITGA10,ITGAL,ITGB2,MAGIX,NGFR,PRKCZ
Valine Degradation I	1.95	0.15	0/20 (0%)	20/20 (100%)	0/20 (0%)	0/20 (0%)	EHHADH,HIBADH,SDS
Bile Acid Biosynthesis, Neutral Pathway	1.95	0.15	0/20 (0%)	12/20 (60%)	0/20 (0%)	8/20 (40%)	Akr1c14,Akr1c20,CYP27A1
Triacylglycerol Biosynthesis	1.95	0.0877	0/57 (0%)	45/57 (79%)	0/57 (0%)	12/57 (21%)	ASPG,DGAT2,ELOVL6,LPCAT3,LPIN2
Glycerophospholipid biosynthesis	1.94	0.0625	0/128 (0%)	97/128 (76%)	0/128 (0%)	31/128 (24%)	DGAT2,ETNK2,LPCAT3,LPIN2,MFSD2A,PCTP,PLBD1,TMEM86B
Glioma Signaling	1.94	0.0625	0/128 (0%)	117/128 (91%)	0/128 (0%)	11/128 (9%)	CAMK1D,CCND1,E2F3,E2F8,EGFR,IDH1,IGF1,PRKCZ
Cytoprotection by HMOX1	1.92	0.0862	0/58 (0%)	51/58 (88%)	0/58 (0%)	7/58 (12%)	BLVRB,MT-CO3,PPARA,RXRA,STAP2
Triglyceride metabolism	1.91	0.105	0/38 (0%)	25/38 (66%)	0/38 (0%)	13/38 (34%)	AGMO,DGAT2,LPIN2,PLIN1
Cell Cycle Regulation by BTG Family Proteins	1.91	0.105	0/38 (0%)	33/38 (87%)	0/38 (0%)	5/38 (13%)	CCND1,E2F3,E2F8,NOCT
G-Protein Coupled Receptor Signaling	1.9	0.0378	0/714 (0%)	400/714 (56%)	0/714 (0%)	314/714 (44%)	ACKR4,ADCY5,ADGRE3,ADRA1B,ADRB1,ADRB3,CCND1,Ccr5,CCRL2,CREB3L3,GABBR2,GCGR,GNA14,GPR176,GPR65,GPRC5C,KCNN2,LGR5,NFKBIE,P2RY1,PTGER3,PTK2B,RAPGEF4,RGS16,RPS6KA1,SLC52A2,VIPR1
S100 Family Signaling Pathway	1.87	0.0368	0/787 (0%)	383/787 (49%)	0/787 (0%)	404/787 (51%)	ACKR4,ADGRE3,ADRA1B,ADRB1,ADRB3,BCL3,CACNG4,Ccr5,CCRL2,CREB3L3,EGFR,Fcgr2b,FGFR3,GABBR2,GCGR,GPR176,GPR65,GPRC5C,IL1B,LGR5,MMP19,OCLN,P2RY1,PLCD3,PRKCZ,PTGER3,SLC52A2,VIPR1,WNT4
GABA Receptor Signaling	1.85	0.0602	0/133 (0%)	89/133 (67%)	0/133 (0%)	44/133 (33%)	ADCY5,ALDH9A1,CACNG4,GABBR2,GNA14,KCNN2,Slc6a12,SLC6A13
Integration of energy metabolism	1.84	0.0648	0/108 (0%)	89/108 (82%)	0/108 (0%)	19/108 (18%)	ADCY5,ADIPOR2,GCGR,GNA14,PFKFB1,PKLR,RAPGEF4
Transcriptional regulation of white adipocyte differentiation	1.83	0.0714	0/84 (0%)	77/84 (92%)	0/84 (0%)	7/84 (8%)	ANGPTL4,EGR2,PCK1,PLIN1,PPARA,RXRA
Transport of bile salts and organic acids, metal ions and amine compounds	1.83	0.0714	0/84 (0%)	43/84 (51%)	0/84 (0%)	41/84 (49%)	CP,SLC22A18,SLC31A1,SLC39A4,SLC40A1,SLC6A13
Nucleotide salvage	1.78	0.13	0/23 (0%)	20/23 (87%)	0/23 (0%)	3/23 (13%)	CDA,TK1,UPP2
Androgen Biosynthesis	1.78	0.13	0/23 (0%)	11/23 (48%)	0/23 (0%)	12/23 (52%)	Akr1c20,EBP,SRD5A1
Fatty Acid α-oxidation	1.78	0.13	0/23 (0%)	13/23 (57%)	0/23 (0%)	10/23 (43%)	Aldh3a2,ALDH4A1,ALDH9A1
Interleukin-4 and Interleukin-13 signaling	1.78	0.0631	0/111 (0%)	76/111 (68%)	0/111 (0%)	35/111 (32%)	CCND1,IL1B,IL6R,ITGB2,LBP,LCN2,RORC
Hepatic Fibrosis / Hepatic Stellate Cell Activation	1.78	0.0521	0/192 (0%)	143/192 (74%)	0/192 (0%)	49/192 (26%)	COL11A2,EGFR,IGF1,IL1B,IL6R,LAMA1,LBP,MET,MYO1H,NGFR
Pyrimidine Ribonucleotides Interconversion	1.76	0.0952	0/42 (0%)	31/42 (74%)	0/42 (0%)	11/42 (26%)	ENTPD5,ENTPD8,PCK1,SLC25A42
Docosahexaenoic Acid (DHA) Signaling	1.75	0.0476	0/252 (0%)	194/252 (77%)	0/252 (0%)	58/252 (23%)	ADCY5,CCND1,CREB3L3,IGF1,IL1B,MFSD2A,NGFR,OSGIN1,PLCD3,PRKCZ,RXRA,SYT1
Histamine Degradation	1.73	0.125	0/24 (0%)	12/24 (50%)	0/24 (0%)	12/24 (50%)	Aldh3a2,ALDH4A1,ALDH9A1
Signaling by SCF-KIT	1.73	0.093	0/43 (0%)	42/43 (98%)	0/43 (0%)	1/43 (2%)	GRB7,LYN,PTPRU,TEC
GABAergic Receptor Signaling Pathway (Enhanced)	1.73	0.0571	0/140 (0%)	85/140 (61%)	0/140 (0%)	55/140 (39%)	ADCY5,CACNG4,GABBR2,GLUD1,NRXN1,SLC38A3,Slc6a12,SLC6A13
Mitochondrial protein import	1.72	0.0769	0/65 (0%)	61/65 (94%)	0/65 (0%)	4/65 (6%)	CMC2,GRPEL2,LDHD,OTC,SLC25A13
Role of JAK2 in Hormone-like Cytokine Signaling	1.72	0.0769	0/65 (0%)	41/65 (63%)	0/65 (0%)	24/65 (37%)	CCND1,Cyp3a13,Cyp3a25 (includes others),IGF1,PRLR
Stearate Biosynthesis I (Animals)	1.72	0.0769	0/65 (0%)	52/65 (80%)	0/65 (0%)	13/65 (20%)	Akr1c20,ASPG,DHCR24,Dhrs7l,ELOVL6
CDX Gastrointestinal Cancer Signaling Pathway	1.71	0.0508	0/197 (0%)	115/197 (58%)	0/197 (0%)	82/197 (42%)	BMP10,CCND1,CDHR5,EGFR,HNF4A,IL17B,IL1B,IL6R,NR1H4,WNT4
Acetone Degradation I (to Methylglyoxal)	1.7	0.0909	0/44 (0%)	22/44 (50%)	0/44 (0%)	22/44 (50%)	Akr1c20,CYP4B1,CYP51A1,Dhrs7l
Metabolism of cofactors	1.68	0.12	0/25 (0%)	23/25 (92%)	0/25 (0%)	2/25 (8%)	DHFR,GCH1,IDH1
Growth hormone receptor signaling	1.68	0.12	0/25 (0%)	20/25 (80%)	0/25 (0%)	5/25 (20%)	CISH,LYN,PRLR
Putrescine Degradation III	1.68	0.12	0/25 (0%)	17/25 (68%)	0/25 (0%)	8/25 (32%)	Aldh3a2,ALDH4A1,ALDH9A1
Pyrimidine Ribonucleotides De Novo Biosynthesis	1.66	0.0889	0/45 (0%)	34/45 (76%)	0/45 (0%)	11/45 (24%)	ENTPD5,ENTPD8,PCK1,SLC25A42
Ketone body metabolism	1.65	0.2	0/10 (0%)	8/10 (80%)	0/10 (0%)	2/10 (20%)	AACS,BDH1
Estrogen-mediated S-phase Entry	1.64	0.115	0/26 (0%)	22/26 (85%)	0/26 (0%)	4/26 (15%)	CCND1,E2F3,E2F8
Histidine Degradation VI	1.64	0.115	0/26 (0%)	16/26 (62%)	0/26 (0%)	10/26 (38%)	Cyp2b13/Cyp2b9,Cyp2d22,CYP7B1
Role of IL-17F in Allergic Inflammatory Airway Diseases	1.63	0.087	0/46 (0%)	31/46 (67%)	0/46 (0%)	15/46 (33%)	CREB3L3,IGF1,IL1B,RPS6KA1
Neuregulin Signaling	1.63	0.0588	0/119 (0%)	106/119 (89%)	0/119 (0%)	13/119 (11%)	EGFR,ERRFI1,GRB7,ITGA10,ITGAL,ITGB2,PRKCZ
Methylglyoxal Degradation VI	1.62	1	0/1 (0%)	1/1 (100%)	0/1 (0%)	0/1 (0%)	LDHD
L-cysteine Degradation II	1.62	1	0/1 (0%)	1/1 (100%)	0/1 (0%)	0/1 (0%)	CTH
Citrulline Degradation	1.62	1	0/1 (0%)	1/1 (100%)	0/1 (0%)	0/1 (0%)	OTC
Lanosterol Biosynthesis	1.62	1	0/1 (0%)	1/1 (100%)	0/1 (0%)	0/1 (0%)	LSS
4-hydroxybenzoate Biosynthesis	1.62	1	0/1 (0%)	1/1 (100%)	0/1 (0%)	0/1 (0%)	TAT
4-hydroxyphenylpyruvate Biosynthesis	1.62	1	0/1 (0%)	1/1 (100%)	0/1 (0%)	0/1 (0%)	TAT
Heme signaling	1.6	0.0851	0/47 (0%)	44/47 (94%)	0/47 (0%)	3/47 (6%)	CLEC1B,PPARA,RXRA,SLC46A1
BMAL1:CLOCK,NPAS2 activates circadian gene expression	1.59	0.111	0/27 (0%)	25/27 (93%)	0/27 (0%)	2/27 (7%)	NOCT,PPARA,RXRA
Ethanol Degradation IV	1.59	0.111	0/27 (0%)	19/27 (70%)	0/27 (0%)	8/27 (30%)	Aldh3a2,ALDH4A1,ALDH9A1
NAD biosynthesis II (from tryptophan)	1.57	0.182	0/11 (0%)	9/11 (82%)	0/11 (0%)	2/11 (18%)	HAAO,KYNU
Ketolysis	1.57	0.182	0/11 (0%)	8/11 (73%)	0/11 (0%)	3/11 (27%)	Acat2/Acat3,BDH1
Glycine Betaine Degradation	1.57	0.182	0/11 (0%)	11/11 (100%)	0/11 (0%)	0/11 (0%)	SDS,SHMT1
Sulfur amino acid metabolism	1.55	0.107	0/28 (0%)	27/28 (96%)	0/28 (0%)	1/28 (4%)	CTH,SLC25A10,TSTD1
Regulation of Insulin-like Growth Factor (IGF) transport and uptake by IGFBPs	1.54	0.0565	0/124 (0%)	92/124 (74%)	0/124 (0%)	32/124 (26%)	APOA5,CP,F5,IGF1,IGFALS,IGFBP1,PCSK9
Gαs Signaling	1.51	0.0556	0/126 (0%)	81/126 (64%)	0/126 (0%)	45/126 (36%)	ADCY5,ADRB1,ADRB3,CREB3L3,GNA14,RAPGEF4,VIPR1
Peptide hormone biosynthesis	1.5	0.167	0/12 (0%)	4/12 (33%)	0/12 (0%)	8/12 (67%)	INHBC,INHBE
Ketogenesis	1.5	0.167	0/12 (0%)	10/12 (83%)	0/12 (0%)	2/12 (17%)	Acat2/Acat3,BDH1
Glycogen Degradation III	1.5	0.167	0/12 (0%)	12/12 (100%)	0/12 (0%)	0/12 (0%)	MGAM,PYGL
UDP-N-acetyl-D-galactosamine Biosynthesis II	1.5	0.167	0/12 (0%)	11/12 (92%)	0/12 (0%)	1/12 (8%)	GCK,GNPNAT1
Glutathione-mediated Detoxification	1.49	0.0784	0/51 (0%)	26/51 (51%)	0/51 (0%)	25/51 (49%)	Gsta3,Gstm6,Gstm7,GSTZ1
Glutathione Redox Reactions I	1.47	0.1	0/30 (0%)	18/30 (60%)	0/30 (0%)	12/30 (40%)	CP,Gstm7,GSTZ1
Retinoate Biosynthesis I	1.46	0.0769	0/52 (0%)	28/52 (54%)	0/52 (0%)	24/52 (46%)	ADH7,Akr1c14,Akr1c20,RDH16
Growth Hormone Signaling	1.44	0.0649	0/77 (0%)	63/77 (82%)	0/77 (0%)	14/77 (18%)	IGF1,IGFALS,ONECUT1,PRKCZ,RPS6KA1
Passive transport by Aquaporins	1.43	0.154	0/13 (0%)	6/13 (46%)	0/13 (0%)	7/13 (54%)	AQP8,AQP9
Nephron development	1.43	0.154	0/13 (0%)	7/13 (54%)	0/13 (0%)	6/13 (46%)	HNF4A,WNT4
Pancreatic Secretion Signaling Pathway	1.42	0.0438	0/251 (0%)	195/251 (78%)	0/251 (0%)	56/251 (22%)	ADCY5,ATP2A1,CA5A,CA8,CD38,EGFR,LIPG,PLCD3,PPP1R14C,PRKCZ,VIPR1
Mitotic G1 phase and G1/S transition	1.42	0.053	0/132 (0%)	121/132 (92%)	0/132 (0%)	11/132 (8%)	CCND1,CDC45,DHFR,E2F3,LYN,RRM2,TK1
Retinol Biosynthesis	1.41	0.0741	0/54 (0%)	28/54 (52%)	0/54 (0%)	26/54 (48%)	Ces1e,CES3,Dhrs7l,LIPG
Parkinson's Signaling Pathway	1.4	0.0411	0/316 (0%)	209/316 (66%)	0/316 (0%)	107/316 (34%)	Aldh3a2,ALDH4A1,ALDH9A1,CACNG4,DDC,Fcgr2b,IL17B,IL1B,MT-ND6,PRKN,SLC1A2,SLC40A1,TUBE1
Insulin Secretion Signaling Pathway	1.39	0.0421	0/285 (0%)	223/285 (78%)	0/285 (0%)	62/285 (22%)	ADCY5,CACNG4,CREB3L3,GCGR,GCK,GNA14,LYN,PLCD3,PRKCZ,PRLR,RAPGEF4,SCNN1A
Role of Osteoclasts in Rheumatoid Arthritis Signaling Pathway	1.38	0.0409	0/318 (0%)	231/318 (73%)	0/318 (0%)	87/318 (27%)	ADAM23,CCND1,COL11A2,CREB3L3,Fcgr2b,IL1B,LCP2,MMP19,NFKBIE,NGFR,PTK2B,TEC,TYROBP
Carnitine metabolism	1.37	0.143	0/14 (0%)	13/14 (93%)	0/14 (0%)	1/14 (7%)	RXRA,THRSP
LGI-ADAM interactions	1.37	0.143	0/14 (0%)	10/14 (71%)	0/14 (0%)	4/14 (29%)	ADAM23,CACNG4
NAFLD Signaling Pathway	1.37	0.0444	0/225 (0%)	165/225 (73%)	0/225 (0%)	60/225 (27%)	G6PC1,HMGCR,IL17B,IL1B,IL6R,NGFR,NR1H3,PCK1,PKLR,PPARA
Dopamine Receptor Signaling	1.36	0.0617	0/81 (0%)	60/81 (74%)	0/81 (0%)	21/81 (26%)	ADCY5,COMT,DDC,GCH1,PPP1R14C
Cellular Effects of Sildenafil (Viagra)	1.36	0.0346	0/694 (0%)	361/694 (52%)	0/694 (0%)	333/694 (48%)	ACKR4,ADCY5,ADGRE3,ADRA1B,ADRB1,ADRB3,ATP2A1,CACNG4,Ccr5,CCRL2,CREB3L3,GABBR2,GCGR,GPR176,GPR65,GPRC5C,KCNN2,LGR5,MYO1H,P2RY1,PPP1R14C,PTGER3,SLC52A2,VIPR1
Ferroptosis Signaling Pathway	1.36	0.0515	0/136 (0%)	104/136 (76%)	0/136 (0%)	32/136 (24%)	ANGPTL4,CTH,FTL,GCH1,GCLC,HMGCR,LPCAT3
PPAR Signaling	1.36	0.0556	0/108 (0%)	89/108 (82%)	0/108 (0%)	19/108 (18%)	IL1B,NFKBIE,NGFR,NR1H3,PPARA,RXRA
Metabolism of water-soluble vitamins and cofactors	1.34	0.061	0/82 (0%)	66/82 (80%)	0/82 (0%)	16/82 (20%)	PNPO,SLC19A2,SLC23A1,SLC25A42,SLC52A2
Transcriptional Regulation by E2F6	1.34	0.0882	0/34 (0%)	34/34 (100%)	0/34 (0%)	0/34 (0%)	BRCA1,CDC7,RRM2
Transport of glycerol from adipocytes to the liver by Aquaporins	1.33	0.5	0/2 (0%)	2/2 (100%)	0/2 (0%)	0/2 (0%)	AQP9
Alanine metabolism	1.33	0.5	0/2 (0%)	2/2 (100%)	0/2 (0%)	0/2 (0%)	GPT
Asparagine Degradation I	1.33	0.5	0/2 (0%)	2/2 (100%)	0/2 (0%)	0/2 (0%)	ASPG
Epoxysqualene Biosynthesis	1.33	0.5	0/2 (0%)	2/2 (100%)	0/2 (0%)	0/2 (0%)	SQLE
Choline Degradation I	1.33	0.5	0/2 (0%)	2/2 (100%)	0/2 (0%)	0/2 (0%)	CHDH
L-DOPA Degradation	1.33	0.5	0/2 (0%)	1/2 (50%)	0/2 (0%)	1/2 (50%)	COMT
Alanine Degradation III	1.33	0.5	0/2 (0%)	2/2 (100%)	0/2 (0%)	0/2 (0%)	GPT
Alanine Biosynthesis II	1.33	0.5	0/2 (0%)	2/2 (100%)	0/2 (0%)	0/2 (0%)	GPT
4-hydroxyproline Degradation I	1.33	0.5	0/2 (0%)	2/2 (100%)	0/2 (0%)	0/2 (0%)	ALDH4A1
Sulfate Activation for Sulfonation	1.33	0.5	0/2 (0%)	2/2 (100%)	0/2 (0%)	0/2 (0%)	PAPSS2
Glycine Degradation (Creatine Biosynthesis)	1.33	0.5	0/2 (0%)	2/2 (100%)	0/2 (0%)	0/2 (0%)	GAMT
Glycine Biosynthesis I	1.33	0.5	0/2 (0%)	2/2 (100%)	0/2 (0%)	0/2 (0%)	SHMT1
Glutamate Biosynthesis II	1.33	0.5	0/2 (0%)	1/2 (50%)	0/2 (0%)	1/2 (50%)	GLUD1
Glutamate Degradation X	1.33	0.5	0/2 (0%)	1/2 (50%)	0/2 (0%)	1/2 (50%)	GLUD1
Synthesis of Prostaglandins (PG) and Thromboxanes (TX)	1.32	0.133	0/15 (0%)	13/15 (87%)	0/15 (0%)	2/15 (13%)	HPGD,PTGS1
Activation of the pre-replicative complex	1.3	0.0857	0/35 (0%)	30/35 (86%)	0/35 (0%)	5/35 (14%)	CDC45,CDC7,MCM10
Fatty Acid β-oxidation I	1.3	0.0857	0/35 (0%)	30/35 (86%)	0/35 (0%)	5/35 (14%)	ACAA1,EHHADH,SDS
BBSome Signaling Pathway	1.3	0.0364	0/495 (0%)	229/495 (46%)	0/495 (0%)	266/495 (54%)	ACKR4,ADGRE3,ADRA1B,ADRB1,ADRB3,BBS12,Ccr5,CCRL2,GABBR2,GCGR,GPR176,GPR65,GPRC5C,LGR5,P2RY1,PTGER3,SLC52A2,VIPR1
Neurovascular Coupling Signaling Pathway	1.28	0.0429	0/233 (0%)	134/233 (58%)	0/233 (0%)	99/233 (42%)	CACNG4,CTH,ENTPD5,ENTPD8,GABBR2,KCNN2,P2RY1,PTGS1,SLC1A2,SLCO2A1
Dermatan Sulfate Biosynthesis (Late Stages)	1.27	0.0667	0/60 (0%)	30/60 (50%)	0/60 (0%)	30/60 (50%)	Hs3st3b1,HS6ST1,SULT1A1,Sult2a2
Signal regulatory protein family interactions	1.27	0.125	0/16 (0%)	11/16 (69%)	0/16 (0%)	5/16 (31%)	PTK2B,TYROBP
Platelet Adhesion to exposed collagen	1.27	0.125	0/16 (0%)	10/16 (63%)	0/16 (0%)	6/16 (38%)	ITGA10,LYN
MSP-RON Signaling in Cancer Cells Pathway	1.26	0.049	0/143 (0%)	121/143 (85%)	0/143 (0%)	22/143 (15%)	CCND1,CREB3L3,EGFR,HGFAC,MET,MST1R,PTK2B
ID1 Signaling Pathway	1.26	0.0441	0/204 (0%)	160/204 (78%)	0/204 (0%)	44/204 (22%)	BCL3,CCND1,EGFR,FGFR3,IL6R,LYN,NGFR,PLAC8,RNF125
Ribonucleotide Reductase Signaling Pathway	1.25	0.046	0/174 (0%)	145/174 (83%)	0/174 (0%)	29/174 (17%)	CCND1,CREB3L3,E2F3,E2F8,EGFR,MET,PARP16,RRM2
Cardiac Hypertrophy Signaling (Enhanced)	1.25	0.0353	0/538 (0%)	392/538 (73%)	0/538 (0%)	146/538 (27%)	ADCY5,ADRA1B,ADRB1,ATP2A1,CACNG4,FGFR3,GNA14,IGF1,IL17B,IL17RE,IL1B,IL6R,ITGA10,ITGAL,ITGB2,NGFR,PLCD3,PRKCZ,WNT4
Gap Junction Signaling	1.24	0.0389	0/334 (0%)	240/334 (72%)	0/334 (0%)	94/334 (28%)	ADCY5,ADRB1,CCND1,CREB3L3,CTH,EGFR,IGF1,IL1B,KCNN2,NGFR,P2RY1,PLCD3,PRKCZ
Methylglyoxal Degradation III	1.24	0.0811	0/37 (0%)	21/37 (57%)	0/37 (0%)	16/37 (43%)	Akr1c14,Akr1c20,Dhrs7l
Cachexia Signaling Pathway	1.24	0.038	0/368 (0%)	264/368 (72%)	0/368 (0%)	104/368 (28%)	ADCY5,ADRB1,ADRB3,IGF1,IL17B,IL1B,IL6R,INHBC,INHBE,LCN2,NGFR,PLIN1,PRKCZ,Serpina1a (includes others)
Prostate Cancer Signaling	1.23	0.0517	0/116 (0%)	105/116 (91%)	0/116 (0%)	11/116 (9%)	CCND1,CREB3L3,E2F3,E2F8,NFKBIE,SRD5A1
Glutaryl-CoA Degradation	1.22	0.118	0/17 (0%)	14/17 (82%)	0/17 (0%)	3/17 (18%)	Acat2/Acat3,EHHADH
Regulation of Cellular Mechanics by Calpain Protease	1.22	0.0562	0/89 (0%)	71/89 (80%)	0/89 (0%)	18/89 (20%)	CCND1,EGFR,ITGA10,ITGAL,ITGB2
Circadian Rhythm Signaling	1.21	0.0403	0/273 (0%)	208/273 (76%)	0/273 (0%)	65/273 (24%)	ADCY5,ADRB1,CACNG4,CREB3L3,CTH,GNA14,LYN,NGFR,PLCD3,PRKCZ,RORC
GPCR-Mediated Nutrient Sensing in Enteroendocrine Cells	1.2	0.0508	0/118 (0%)	79/118 (67%)	0/118 (0%)	39/118 (33%)	ADCY5,CACNG4,GNA14,PLCD3,PRKCZ,RAPGEF4
Chondroitin Sulfate Biosynthesis (Late Stages)	1.2	0.0635	0/63 (0%)	32/63 (51%)	0/63 (0%)	31/63 (49%)	Hs3st3b1,HS6ST1,SULT1A1,Sult2a2
cAMP-mediated signaling	1.2	0.0415	0/241 (0%)	140/241 (58%)	0/241 (0%)	101/241 (42%)	ADCY5,ADRB1,ADRB3,CAMK1D,CREB3L3,GABBR2,PTGER3,RAPGEF4,RPS6KA1,VIPR1
Protein Kinase A Signaling	1.19	0.0368	0/408 (0%)	329/408 (81%)	0/408 (0%)	79/408 (19%)	ADCY5,CREB3L3,H1-10,NFKBIE,NGFR,PLCD3,PPP1R14C,PRKCZ,PTK2B,PTP4A1,PTPRF,PTPRO,PTPRU,Ptprv,PYGL
Bladder Cancer Signaling	1.19	0.0504	0/119 (0%)	81/119 (68%)	0/119 (0%)	38/119 (32%)	CCND1,E2F3,E2F8,EGFR,FGFR3,MMP19
Mitochondrial biogenesis	1.18	0.0625	0/64 (0%)	60/64 (94%)	0/64 (0%)	4/64 (6%)	ALAS1,GLUD1,PPARA,RXRA
UFMylation Signaling Pathway	1.18	0.0625	0/64 (0%)	52/64 (81%)	0/64 (0%)	12/64 (19%)	ABCG1,CCND1,IL1B,NR1H3
Triacylglycerol Degradation	1.18	0.0625	0/64 (0%)	39/64 (61%)	0/64 (0%)	25/64 (39%)	Ces1e,Ces2e,CES3,LIPG
RORA activates gene expression	1.17	0.111	0/18 (0%)	17/18 (94%)	0/18 (0%)	1/18 (6%)	PPARA,RXRA
Metabolism of amine-derived hormones	1.17	0.111	0/18 (0%)	4/18 (22%)	0/18 (0%)	14/18 (78%)	DDC,IYD
Gastrin-CREB signalling pathway via PKC and MAPK	1.17	0.111	0/18 (0%)	15/18 (83%)	0/18 (0%)	3/18 (17%)	EGFR,RPS6KA1
Formation of the nephric duct	1.17	0.111	0/18 (0%)	12/18 (67%)	0/18 (0%)	6/18 (33%)	HOXB4,PLAC8
Mineralocorticoid Biosynthesis	1.17	0.111	0/18 (0%)	5/18 (28%)	0/18 (0%)	13/18 (72%)	Cyp2d22,EBP
HIF1α Signaling	1.17	0.0425	0/212 (0%)	174/212 (82%)	0/212 (0%)	38/212 (18%)	ADRA1B,CAMK1D,GCK,IGF1,IL6R,MET,MMP19,PRKCZ,RORC
NAD Signaling Pathway	1.17	0.0467	0/150 (0%)	119/150 (79%)	0/150 (0%)	31/150 (21%)	CD38,H1-10,IGF1,LDHD,NMRK1,NT5E,PARP16
AMPK Signaling	1.16	0.0408	0/245 (0%)	197/245 (80%)	0/245 (0%)	48/245 (20%)	ADRA1B,ADRB1,ADRB3,AK2,CCND1,CREB3L3,GNA14,HMGCR,HNF4A,PFKFB1
NFE2L2 regulating TCA cycle genes	1.16	0.333	0/3 (0%)	3/3 (100%)	0/3 (0%)	0/3 (0%)	IDH1
L-carnitine Biosynthesis	1.16	0.333	0/3 (0%)	2/3 (67%)	0/3 (0%)	1/3 (33%)	ALDH9A1
Glutathione Biosynthesis	1.16	0.333	0/3 (0%)	3/3 (100%)	0/3 (0%)	0/3 (0%)	GCLC
Tetrahydrobiopterin Biosynthesis I	1.16	0.333	0/3 (0%)	3/3 (100%)	0/3 (0%)	0/3 (0%)	GCH1
Cysteine Biosynthesis/Homocysteine Degradation	1.16	0.333	0/3 (0%)	2/3 (67%)	0/3 (0%)	1/3 (33%)	CTH
1D-myo-inositol Hexakisphosphate Biosynthesis V (from Ins(1,3,4)P3)	1.16	0.333	0/3 (0%)	3/3 (100%)	0/3 (0%)	0/3 (0%)	IPMK
Tetrahydrobiopterin Biosynthesis II	1.16	0.333	0/3 (0%)	3/3 (100%)	0/3 (0%)	0/3 (0%)	GCH1
Formaldehyde Oxidation II (Glutathione-dependent)	1.16	0.333	0/3 (0%)	2/3 (67%)	0/3 (0%)	1/3 (33%)	ADH5
L-serine Degradation	1.16	0.333	0/3 (0%)	3/3 (100%)	0/3 (0%)	0/3 (0%)	SDS
Apelin Adipocyte Signaling Pathway	1.15	0.0538	0/93 (0%)	66/93 (71%)	0/93 (0%)	27/93 (29%)	ADCY5,CP,Gstm7,GSTZ1,PLIN1
Type II Diabetes Mellitus Signaling	1.15	0.0461	0/152 (0%)	125/152 (82%)	0/152 (0%)	27/152 (18%)	ADIPOR2,CACNG4,GCK,NFKBIE,NGFR,PKLR,PRKCZ
Induction of Apoptosis by HIV1	1.14	0.0606	0/66 (0%)	57/66 (86%)	0/66 (0%)	9/66 (14%)	NFKBIE,NGFR,SLC25A10,SLC25A13
RET signaling	1.14	0.0732	0/41 (0%)	32/41 (78%)	0/41 (0%)	9/41 (22%)	GFRA1,GRB7,NRTN
Signaling by Activin	1.13	0.105	0/19 (0%)	16/19 (84%)	0/19 (0%)	3/19 (16%)	INHBC,INHBE
GABA synthesis, release, reuptake and degradation	1.13	0.105	0/19 (0%)	10/19 (53%)	0/19 (0%)	9/19 (47%)	SLC6A13,SYT1
Glucocorticoid Biosynthesis	1.13	0.105	0/19 (0%)	6/19 (32%)	0/19 (0%)	13/19 (68%)	Cyp2d22,EBP
Cyclophilin Signaling Pathway	1.12	0.04	0/250 (0%)	192/250 (77%)	0/250 (0%)	58/250 (23%)	CCND1,CREB3L3,H2-T-ps/H2-T23,HLA-A,IL1B,IL6R,NFKBIE,PRLR,WNT4,ZBTB12
Multiple Sclerosis Signaling Pathway	1.12	0.0413	0/218 (0%)	125/218 (57%)	0/218 (0%)	93/218 (43%)	C8A,C8B,C8G,HLA-A,IL17B,IL1B,MBP,NR1H3,PARP16
Non-Small Cell Lung Cancer Signaling	1.11	0.0521	0/96 (0%)	92/96 (96%)	0/96 (0%)	4/96 (4%)	CCND1,E2F3,E2F8,EGFR,RXRA
Intrinsic Prothrombin Activation Pathway	1.09	0.0698	0/43 (0%)	25/43 (58%)	0/43 (0%)	18/43 (42%)	COL11A2,F5,F8
Glucocorticoid Receptor Signaling	1.08	0.0332	0/602 (0%)	382/602 (63%)	0/602 (0%)	220/602 (37%)	BRCA1,EGFR,G6PC1,H2-T-ps/H2-T23,H2-T10,HLA-A,IGF1,IL17RE,IL1B,IL6R,KRT18,MT-ND6,NFKBIE,PCK1,PFKFB1,RXRA,SLC37A4,TAT,VIPR1,ZBTB12
Mitochondrial protein degradation	1.08	0.051	0/98 (0%)	95/98 (97%)	0/98 (0%)	3/98 (3%)	ALAS1,BDH1,GLUD1,LDHD,MT-ND6
DNA Methylation and Transcriptional Repression Signaling	1.08	0.051	0/98 (0%)	90/98 (92%)	0/98 (0%)	8/98 (8%)	E2F3,E2F8,FOXA1,FOXA3,HNF4A
Small Cell Lung Cancer Signaling	1.08	0.051	0/98 (0%)	93/98 (95%)	0/98 (0%)	5/98 (5%)	CCND1,E2F3,E2F8,NFKBIE,RXRA
D-myo-inositol (1,4,5,6)-Tetrakisphosphate Biosynthesis	1.08	0.0421	0/190 (0%)	156/190 (82%)	0/190 (0%)	34/190 (18%)	G6PC1,IPMK,NOCT,NUDT1,PPP1R14C,PTPRF,PTPRO,PTPRU
D-myo-inositol (3,4,5,6)-tetrakisphosphate Biosynthesis	1.08	0.0421	0/190 (0%)	156/190 (82%)	0/190 (0%)	34/190 (18%)	G6PC1,IPMK,NOCT,NUDT1,PPP1R14C,PTPRF,PTPRO,PTPRU
Ovarian Cancer Signaling	1.07	0.044	0/159 (0%)	131/159 (82%)	0/159 (0%)	28/159 (18%)	BRCA1,CCND1,E2F3,E2F8,EGFR,PTGS1,WNT4
Formation of the ureteric bud	1.06	0.0952	0/21 (0%)	14/21 (67%)	0/21 (0%)	7/21 (33%)	FOXC2,GFRA1
Macrophage Alternative Activation Signaling Pathway	1.06	0.0417	0/192 (0%)	122/192 (64%)	0/192 (0%)	70/192 (36%)	CREB3L3,IL1B,IRF5,NFKBIE,NR1H3,NR1H4,RPS6KA1,RXRA
Chondroitin Sulfate Biosynthesis	1.05	0.0563	0/71 (0%)	37/71 (52%)	0/71 (0%)	34/71 (48%)	Hs3st3b1,HS6ST1,SULT1A1,Sult2a2
Neurotransmitter uptake and metabolism In glial cells	1.04	0.25	0/4 (0%)	4/4 (100%)	0/4 (0%)	0/4 (0%)	SLC1A2
Threonine catabolism	1.04	0.25	0/4 (0%)	4/4 (100%)	0/4 (0%)	0/4 (0%)	SDS
2-ketoglutarate Dehydrogenase Complex	1.04	0.25	0/4 (0%)	4/4 (100%)	0/4 (0%)	0/4 (0%)	DHTKD1
Heme Degradation	1.04	0.25	0/4 (0%)	4/4 (100%)	0/4 (0%)	0/4 (0%)	BLVRB
Heme Biosynthesis from Uroporphyrinogen-III I	1.04	0.25	0/4 (0%)	4/4 (100%)	0/4 (0%)	0/4 (0%)	CPOX
Spermine and Spermidine Degradation I	1.04	0.25	0/4 (0%)	4/4 (100%)	0/4 (0%)	0/4 (0%)	PAOX
Catecholamine Biosynthesis	1.04	0.25	0/4 (0%)	1/4 (25%)	0/4 (0%)	3/4 (75%)	DDC
Phenylethylamine Degradation I	1.04	0.25	0/4 (0%)	3/4 (75%)	0/4 (0%)	1/4 (25%)	AOC2
Oxidized GTP and dGTP Detoxification	1.04	0.25	0/4 (0%)	4/4 (100%)	0/4 (0%)	0/4 (0%)	NUDT1
Regulation of the Epithelial Mesenchymal Transition by Growth Factors Pathway	1.04	0.0412	0/194 (0%)	146/194 (75%)	0/194 (0%)	48/194 (25%)	EGFR,ESRP2,FGFR3,FOXC2,IL6R,MET,NGFR,OCLN
Cardiac Hypertrophy Signaling	1.03	0.0385	0/260 (0%)	212/260 (82%)	0/260 (0%)	48/260 (18%)	ADCY5,ADRA1B,ADRB1,ADRB3,CACNG4,GNA14,IGF1,IL6R,PLCD3,RPS6KA1
HGF Signaling	1.02	0.0455	0/132 (0%)	120/132 (91%)	0/132 (0%)	12/132 (9%)	CCND1,ITGA10,ITGAL,ITGB2,MET,PRKCZ
Dermatan Sulfate Biosynthesis	1.02	0.0548	0/73 (0%)	40/73 (55%)	0/73 (0%)	33/73 (45%)	Hs3st3b1,HS6ST1,SULT1A1,Sult2a2
Role of OCT4 in Mammalian Embryonic Stem Cell Pluripotency	1.02	0.0652	0/46 (0%)	33/46 (72%)	0/46 (0%)	13/46 (28%)	BRCA1,FOXA1,NR5A2
Neuroinflammation Signaling Pathway	1	0.0361	0/332 (0%)	197/332 (59%)	0/332 (0%)	135/332 (41%)	CREB3L3,GABBR2,H2-T-ps/H2-T23,HLA-A,IL1B,IL6R,IRF7,SLC1A2,Slc6a12,SLC6A13,TYROBP,ZBTB12
Synaptic Long Term Potentiation	0.999	0.0448	0/134 (0%)	105/134 (78%)	0/134 (0%)	29/134 (22%)	CREB3L3,GNA14,PLCD3,PPP1R14C,PRKCZ,RPS6KA1
IL-27 Signaling Pathway	0.999	0.0448	0/134 (0%)	90/134 (67%)	0/134 (0%)	44/134 (33%)	AHR,H2-T-ps/H2-T23,HLA-A,NGFR,RORC,ZBTB12
Estrogen Biosynthesis	0.998	0.0638	0/47 (0%)	22/47 (47%)	0/47 (0%)	25/47 (53%)	Akr1c20,CYP4B1,CYP51A1
Differential Regulation of Cytokine Production in Intestinal Epithelial Cells by IL-17A and IL-17F	0.989	0.087	0/23 (0%)	2/23 (9%)	0/23 (0%)	21/23 (91%)	IL1B,LCN2
NAD Salvage Pathway II	0.989	0.087	0/23 (0%)	17/23 (74%)	0/23 (0%)	6/23 (26%)	NMRK1,NT5E
Granzyme A Signaling	0.988	0.0533	0/75 (0%)	65/75 (87%)	0/75 (0%)	10/75 (13%)	H1-10,IL1B,MBP,MT-ND6
Inositol phosphate metabolism	0.978	0.0625	0/48 (0%)	39/48 (81%)	0/48 (0%)	9/48 (19%)	INPP4B,IPMK,PLCD3
Complement cascade	0.976	0.0441	0/136 (0%)	37/136 (27%)	0/136 (0%)	99/136 (73%)	C4a/C4b,C8A,C8B,C8G,CPN2,MASP2
3-phosphoinositide Degradation	0.97	0.0398	0/201 (0%)	166/201 (83%)	0/201 (0%)	35/201 (17%)	G6PC1,INPP4B,NOCT,NUDT1,PPP1R14C,PTPRF,PTPRO,PTPRU
Sleep REM Signaling Pathway	0.966	0.0472	0/106 (0%)	56/106 (53%)	0/106 (0%)	50/106 (47%)	CREB3L3,IL17B,IL1B,NGFR,RPS6KA1
PI3K/AKT Signaling	0.961	0.0396	0/202 (0%)	170/202 (84%)	0/202 (0%)	32/202 (16%)	CCND1,IL17RE,IL6R,ITGA10,ITGAL,ITGB2,MAPK8IP1,NFKBIE
Adrenomedullin signaling pathway	0.961	0.0396	0/202 (0%)	155/202 (77%)	0/202 (0%)	47/202 (23%)	ADCY5,CTH,GNA14,IL1B,KCNN2,PLCD3,PTK2B,RXRA
RAS processing	0.958	0.0833	0/24 (0%)	22/24 (92%)	0/24 (0%)	2/24 (8%)	ABHD17C,ZDHHC9
Pyruvate metabolism	0.958	0.0612	0/49 (0%)	45/49 (92%)	0/49 (0%)	4/49 (8%)	GPT,GSTZ1,PKLR
Toll-like Receptor Signaling	0.957	0.0519	0/77 (0%)	62/77 (81%)	0/77 (0%)	15/77 (19%)	IL1B,LBP,PPARA,SIGIRR
RAC Signaling	0.954	0.0435	0/138 (0%)	125/138 (91%)	0/138 (0%)	13/138 (9%)	IQGAP2,ITGA10,ITGAL,ITGB2,PRKCZ,PTK2B
Adipogenesis pathway	0.954	0.0435	0/138 (0%)	127/138 (92%)	0/138 (0%)	11/138 (8%)	EGR2,FGFR3,FOXC2,NOCT,PLIN1,RPS6KA1
WNK Renal Signaling Pathway	0.953	0.0467	0/107 (0%)	82/107 (77%)	0/107 (0%)	25/107 (23%)	BRCA1,IGF1,PRKCZ,PRKN,SCNN1A
Post-translational protein phosphorylation	0.953	0.0467	0/107 (0%)	84/107 (79%)	0/107 (0%)	23/107 (21%)	APOA5,CP,F5,IGFBP1,PCSK9
Formation of xylulose-5-phosphate	0.946	0.2	0/5 (0%)	5/5 (100%)	0/5 (0%)	0/5 (0%)	XYLB
Signaling by MST1	0.946	0.2	0/5 (0%)	4/5 (80%)	0/5 (0%)	1/5 (20%)	MST1R
Proline Biosynthesis II (from Arginine)	0.946	0.2	0/5 (0%)	5/5 (100%)	0/5 (0%)	0/5 (0%)	OTC
Superpathway of Serine and Glycine Biosynthesis I	0.946	0.2	0/5 (0%)	5/5 (100%)	0/5 (0%)	0/5 (0%)	SHMT1
Serotonin and Melatonin Biosynthesis	0.946	0.2	0/5 (0%)	1/5 (20%)	0/5 (0%)	4/5 (80%)	DDC
NAD Salvage Pathway III	0.946	0.2	0/5 (0%)	3/5 (60%)	0/5 (0%)	2/5 (40%)	NMRK1
Lysine Degradation V	0.946	0.2	0/5 (0%)	5/5 (100%)	0/5 (0%)	0/5 (0%)	AADAT
Folate Polyglutamylation	0.946	0.2	0/5 (0%)	5/5 (100%)	0/5 (0%)	0/5 (0%)	SHMT1
Fatty Acid β-oxidation III (Unsaturated, Odd Number)	0.946	0.2	0/5 (0%)	3/5 (60%)	0/5 (0%)	2/5 (40%)	EHHADH
Glioblastoma Multiforme Signaling	0.945	0.0409	0/171 (0%)	143/171 (84%)	0/171 (0%)	28/171 (16%)	CCND1,E2F3,E2F8,EGFR,IGF1,PLCD3,WNT4
Natural Killer Cell Signaling	0.943	0.0392	0/204 (0%)	138/204 (68%)	0/204 (0%)	66/204 (32%)	COL11A2,H2-T-ps/H2-T23,HLA-A,ITGAL,LCP2,NECTIN2,PTK2B,TYROBP
MYC Mediated Apoptosis Signaling	0.938	0.06	0/50 (0%)	45/50 (90%)	0/50 (0%)	5/50 (10%)	ADRB1,ADRB3,NGFR
Mitochondrial RNA degradation	0.928	0.08	0/25 (0%)	24/25 (96%)	0/25 (0%)	1/25 (4%)	MT-CO3,MT-ND6
Signaling by MET	0.927	0.0506	0/79 (0%)	72/79 (91%)	0/79 (0%)	7/79 (9%)	COL11A2,HGFAC,LAMA1,MET
D-myo-inositol-5-phosphate Metabolism	0.926	0.0388	0/206 (0%)	168/206 (82%)	0/206 (0%)	38/206 (18%)	G6PC1,NOCT,NUDT1,PLCD3,PPP1R14C,PTPRF,PTPRO,PTPRU
Granulocyte Adhesion and Diapedesis	0.926	0.0388	0/206 (0%)	74/206 (36%)	0/206 (0%)	132/206 (64%)	ACKR4,Ccr5,CCRL2,CSF3R,IL1B,ITGB2,MMP19,NGFR
Transcriptional regulation of granulopoiesis	0.919	0.0588	0/51 (0%)	30/51 (59%)	0/51 (0%)	21/51 (41%)	CSF3R,IL6R,RXRA
IL-8 Signaling	0.909	0.0385	0/208 (0%)	179/208 (86%)	0/208 (0%)	29/208 (14%)	CCND1,EGFR,GNA14,ITGB2,NFKBIE,PRKCZ,PTK2B,TEK
Role of Tissue Factor in Cancer	0.9	0.0383	0/209 (0%)	179/209 (86%)	0/209 (0%)	30/209 (14%)	EGFR,GNA14,IL1B,LYN,MET,NGFR,PTK2B,RPS6KA1
Bupropion Degradation	0.9	0.0769	0/26 (0%)	9/26 (35%)	0/26 (0%)	17/26 (65%)	CYP4B1,CYP51A1
Pyrimidine Deoxyribonucleotides De Novo Biosynthesis I	0.9	0.0769	0/26 (0%)	16/26 (62%)	0/26 (0%)	10/26 (38%)	PCK1,RRM2
Superpathway of Inositol Phosphate Compounds	0.899	0.037	0/243 (0%)	201/243 (83%)	0/243 (0%)	42/243 (17%)	G6PC1,IPMK,NOCT,NUDT1,PLCD3,PPP1R14C,PTPRF,PTPRO,PTPRU
Coronavirus Pathogenesis Pathway	0.883	0.0379	0/211 (0%)	163/211 (77%)	0/211 (0%)	48/211 (23%)	BST2,CCND1,E2F3,E2F8,Gm15483,IL1B,IRF7,NFKBIE
G alpha (s) signalling events	0.88	0.0414	0/145 (0%)	64/145 (44%)	0/145 (0%)	81/145 (56%)	ADCY5,ADRB1,ADRB3,GCGR,GPR176,VIPR1
Synthesis of Lipoxins (LX)	0.872	0.167	0/6 (0%)	4/6 (67%)	0/6 (0%)	2/6 (33%)	HPGD
Choline catabolism	0.872	0.167	0/6 (0%)	6/6 (100%)	0/6 (0%)	0/6 (0%)	CHDH
SLC15A4:TASL-dependent IRF5 activation	0.872	0.167	0/6 (0%)	6/6 (100%)	0/6 (0%)	0/6 (0%)	IRF5
Trehalose Degradation II (Trehalase)	0.872	0.167	0/6 (0%)	4/6 (67%)	0/6 (0%)	2/6 (33%)	GCK
Glycine Cleavage Complex	0.872	0.167	0/6 (0%)	4/6 (67%)	0/6 (0%)	2/6 (33%)	GCSH
Selenocysteine Biosynthesis II (Archaea and Eukaryotes)	0.872	0.167	0/6 (0%)	6/6 (100%)	0/6 (0%)	0/6 (0%)	SEPHS2
UDP-N-acetyl-D-glucosamine Biosynthesis II	0.872	0.167	0/6 (0%)	6/6 (100%)	0/6 (0%)	0/6 (0%)	GNPNAT1
Estrogen-Dependent Breast Cancer Signaling	0.87	0.0482	0/83 (0%)	72/83 (87%)	0/83 (0%)	11/83 (13%)	CCND1,CREB3L3,EGFR,IGF1
Role of JAK family kinases in IL-6-type Cytokine Signaling	0.87	0.0482	0/83 (0%)	59/83 (71%)	0/83 (0%)	24/83 (29%)	CCND1,IL6R,LBP,Serpina1a (includes others)
PD-1, PD-L1 cancer immunotherapy pathway	0.869	0.0439	0/114 (0%)	72/114 (63%)	0/114 (0%)	42/114 (37%)	H2-T-ps/H2-T23,HLA-A,LCP2,NGFR,ZBTB12
Sertoli Cell-Sertoli Cell Junction Signaling	0.869	0.0364	0/247 (0%)	191/247 (77%)	0/247 (0%)	56/247 (23%)	CGN,CREB3L3,EGFR,LAMA1,NECTIN2,NGFR,OCLN,RPS6KA1,TJP3
Opioid Signaling Pathway	0.866	0.0355	0/282 (0%)	220/282 (78%)	0/282 (0%)	62/282 (22%)	ADCY5,CACNG4,CAMK1D,CREB3L3,GNA14,LYN,PRKCZ,RGS11,RGS16,RPS6KA1
Tumor Microenvironment Pathway	0.861	0.0389	0/180 (0%)	120/180 (67%)	0/180 (0%)	60/180 (33%)	CCND1,HLA-A,IGF1,IL1B,IL6R,LGALS9,MMP19
Activation of anterior HOX genes in hindbrain during early embryogenesis	0.856	0.0476	0/84 (0%)	58/84 (69%)	0/84 (0%)	26/84 (31%)	EGR2,HOXB4,MAFB,RXRA
Tight Junction Signaling	0.852	0.0387	0/181 (0%)	146/181 (81%)	0/181 (0%)	35/181 (19%)	CGN,MYO1H,NECTIN2,NGFR,OCLN,PRKCZ,TJP3
Signaling by PTK6	0.848	0.0545	0/55 (0%)	49/55 (89%)	0/55 (0%)	6/55 (11%)	CCND1,EGFR,STAP2
Glycolysis I	0.847	0.0714	0/28 (0%)	21/28 (75%)	0/28 (0%)	7/28 (25%)	ALDOC,PKLR
Sleep NREM Signaling Pathway	0.847	0.0431	0/116 (0%)	88/116 (76%)	0/116 (0%)	28/116 (24%)	ADCY5,ADRB1,ADRB3,CREB3L3,EGFR
3-phosphoinositide Biosynthesis	0.843	0.037	0/216 (0%)	181/216 (84%)	0/216 (0%)	35/216 (16%)	G6PC1,IPMK,NOCT,NUDT1,PPP1R14C,PTPRF,PTPRO,PTPRU
CLEAR Signaling Pathway	0.839	0.035	0/286 (0%)	258/286 (90%)	0/286 (0%)	28/286 (10%)	CREB3L3,EGFR,FGFR3,IGF1,NGFR,NR1H4,PPARA,PRKCZ,PRKN,RXRA
Ion channel transport	0.835	0.0383	0/183 (0%)	115/183 (63%)	0/183 (0%)	68/183 (37%)	ANO4,ATP11C,ATP2A1,ATP7B,FXYD7,SCNN1A,TTYH2
Dilated Cardiomyopathy Signaling Pathway	0.831	0.04	0/150 (0%)	124/150 (83%)	0/150 (0%)	26/150 (17%)	ADCY5,ADRB1,CACNG4,CAMK1D,DSG2,MYO1H
Interconversion of nucleotide di- and triphosphates	0.823	0.069	0/29 (0%)	21/29 (72%)	0/29 (0%)	8/29 (28%)	AK2,RRM2
Factors Promoting Cardiogenesis in Vertebrates	0.822	0.0397	0/151 (0%)	116/151 (77%)	0/151 (0%)	35/151 (23%)	BMP10,CCND1,CREB3L3,PLCD3,PRKCZ,WNT4
Neurexins and neuroligins	0.815	0.0526	0/57 (0%)	37/57 (65%)	0/57 (0%)	20/57 (35%)	HOMER2,NRXN1,SYT1
Folate Signaling Pathway	0.815	0.0526	0/57 (0%)	47/57 (82%)	0/57 (0%)	10/57 (18%)	DHFR,SHMT1,SLC46A1
Irritable Bowel Syndrome Signaling Pathway	0.812	0.0345	0/290 (0%)	145/290 (50%)	0/290 (0%)	145/290 (50%)	AHR,HNF4A,IL17B,IL1B,IL6R,MMP19,OCLN,RORC,TNFRSF25,WNT4
Epithelial-Mesenchymal Transition (EMT) during gastrulation	0.81	0.143	0/7 (0%)	3/7 (43%)	0/7 (0%)	4/7 (57%)	OCLN
Arginine Degradation VI (Arginase 2 Pathway)	0.81	0.143	0/7 (0%)	6/7 (86%)	0/7 (0%)	1/7 (14%)	AGMAT
Inositol Pyrophosphates Biosynthesis	0.81	0.143	0/7 (0%)	6/7 (86%)	0/7 (0%)	1/7 (14%)	IPMK
ERK/MAPK Signaling	0.804	0.0362	0/221 (0%)	182/221 (82%)	0/221 (0%)	39/221 (18%)	CREB3L3,ITGA10,ITGAL,ITGB2,PPP1R14C,PTK2B,RAPGEF4,RPS6KA1
Virus Entry via Endocytic Pathways	0.804	0.0417	0/120 (0%)	104/120 (87%)	0/120 (0%)	16/120 (13%)	H2-T-ps/H2-T23,HLA-A,ITGB2,PRKCZ,ZBTB12
Nitric Oxide Signaling in the Cardiovascular System	0.804	0.0417	0/120 (0%)	96/120 (80%)	0/120 (0%)	24/120 (20%)	ADRB1,ADRB3,ATP2A1,CACNG4,PRKCZ
Dopamine-DARPP32 Feedback in cAMP Signaling	0.801	0.0374	0/187 (0%)	139/187 (74%)	0/187 (0%)	48/187 (26%)	ADCY5,ATP2A1,CACNG4,CREB3L3,PLCD3,PPP1R14C,PRKCZ
Signaling by CSF3 (G-CSF)	0.8	0.0667	0/30 (0%)	29/30 (97%)	0/30 (0%)	1/30 (3%)	CSF3R,LYN
Role of CHK Proteins in Cell Cycle Checkpoint Control	0.799	0.0517	0/58 (0%)	51/58 (88%)	0/58 (0%)	7/58 (12%)	BRCA1,E2F3,E2F8
Hematoma Resolution Signaling Pathway	0.783	0.0347	0/259 (0%)	166/259 (64%)	0/259 (0%)	93/259 (36%)	C8A,C8B,C8G,FTL,IL17B,IL1B,MMP19,MT-ND6,PTGER3
Signaling by BMP	0.777	0.0645	0/31 (0%)	26/31 (84%)	0/31 (0%)	5/31 (16%)	BMP10,GREM2
MyD88 dependent cascade initiated on endosome	0.777	0.0645	0/31 (0%)	30/31 (97%)	0/31 (0%)	1/31 (3%)	IRF7,PELI3
Transcriptional regulation of brown and beige adipocyte differentiation	0.777	0.0645	0/31 (0%)	30/31 (97%)	0/31 (0%)	1/31 (3%)	PPARA,RXRA
GADD45 Signaling	0.768	0.05	0/60 (0%)	50/60 (83%)	0/60 (0%)	10/60 (17%)	BRCA1,CCND1,IL1B
L1CAM interactions	0.763	0.0403	0/124 (0%)	92/124 (74%)	0/124 (0%)	32/124 (26%)	EGFR,ITGA10,LAMA1,NCAN,RPS6KA1
Axonal Guidance Signaling	0.762	0.0309	0/518 (0%)	394/518 (76%)	0/518 (0%)	124/518 (24%)	ADAM23,ADAMTS7,BMP10,EPHA2,GNA14,IGF1,ITGA10,ITGAL,ITGB2,KIF7,MET,NGFR,PLCD3,PRKCZ,SEMA4G,WNT4
GNRH Signaling	0.761	0.0365	0/192 (0%)	159/192 (83%)	0/192 (0%)	33/192 (17%)	ADCY5,CACNG4,CREB3L3,EGFR,GNA14,PRKCZ,PTK2B
Sirtuin Signaling Pathway	0.761	0.0336	0/298 (0%)	258/298 (87%)	0/298 (0%)	40/298 (13%)	GLUD1,H1-10,LDHD,MT-ND6,NR1H3,NR1H4,OTC,PCK1,PPARA,SCNN1A
Interleukin-17 signaling	0.757	0.125	0/8 (0%)	4/8 (50%)	0/8 (0%)	4/8 (50%)	IL17RE
Histidine catabolism	0.757	0.125	0/8 (0%)	8/8 (100%)	0/8 (0%)	0/8 (0%)	FTCD
Formation of intermediate mesoderm	0.757	0.125	0/8 (0%)	5/8 (63%)	0/8 (0%)	3/8 (38%)	FOXC2
NFE2L2 regulating MDR associated enzymes	0.757	0.125	0/8 (0%)	8/8 (100%)	0/8 (0%)	0/8 (0%)	ABCC3
Phosphatidylethanolamine Biosynthesis II	0.757	0.125	0/8 (0%)	8/8 (100%)	0/8 (0%)	0/8 (0%)	ETNK2
Histidine Degradation III	0.757	0.125	0/8 (0%)	8/8 (100%)	0/8 (0%)	0/8 (0%)	FTCD
Toll-like Receptor Cascades	0.756	0.0625	0/32 (0%)	26/32 (81%)	0/32 (0%)	6/32 (19%)	ITGB2,LBP
HER-2 Signaling in Breast Cancer	0.746	0.0349	0/229 (0%)	208/229 (91%)	0/229 (0%)	21/229 (9%)	CCND1,EGFR,ITGB2,LYN,MT-CO3,NFKBIE,NUP43,PRKCZ
Leukocyte Extravasation Signaling	0.746	0.0361	0/194 (0%)	147/194 (76%)	0/194 (0%)	47/194 (24%)	ITGAL,ITGB2,MMP19,PRKCZ,PTK2B,RAPGEF4,TEC
NOD1/2 Signaling Pathway	0.746	0.0361	0/194 (0%)	106/194 (55%)	0/194 (0%)	88/194 (45%)	ACAP1,IL17B,IL1B,IRF5,IRF7,NFKBIE,PELI3
Fcγ Receptor-mediated Phagocytosis in Macrophages and Monocytes	0.745	0.043	0/93 (0%)	87/93 (94%)	0/93 (0%)	6/93 (6%)	LCP2,LYN,PRKCZ,PTK2B
MSP-RON Signaling Pathway	0.739	0.0484	0/62 (0%)	39/62 (63%)	0/62 (0%)	23/62 (37%)	ITGB2,MST1R,PRKCZ
Signal amplification	0.735	0.0606	0/33 (0%)	26/33 (79%)	0/33 (0%)	7/33 (21%)	GNA14,P2RY1
Endocannabinoid Developing Neuron Pathway	0.734	0.0394	0/127 (0%)	111/127 (87%)	0/127 (0%)	16/127 (13%)	ADCY5,BRCA1,CCND1,CREB3L3,STMN2
NCAM signaling for neurite out-growth	0.725	0.0476	0/63 (0%)	52/63 (83%)	0/63 (0%)	11/63 (17%)	GFRA1,NCAN,NRTN
Necroptosis Signaling Pathway	0.725	0.037	0/162 (0%)	111/162 (69%)	0/162 (0%)	51/162 (31%)	GLUD1,NGFR,PYGL,SLC25A10,SLC25A13,ZBP1
Glycosaminoglycan metabolism	0.724	0.0391	0/128 (0%)	94/128 (73%)	0/128 (0%)	34/128 (27%)	HPSE,HS6ST1,NCAN,PAPSS2,STAB2
Acetylcholine Receptor Signaling Pathway	0.723	0.0355	0/197 (0%)	137/197 (70%)	0/197 (0%)	60/197 (30%)	ADCY5,CACNG4,CREB3L3,GNA14,NGFR,PLCD3,PRKCZ
Cargo concentration in the ER	0.715	0.0588	0/34 (0%)	27/34 (79%)	0/34 (0%)	7/34 (21%)	F5,F8
IL-6 Signaling	0.715	0.0388	0/129 (0%)	106/129 (82%)	0/129 (0%)	23/129 (18%)	IL1B,IL6R,LBP,NFKBIE,NGFR
GP6 Signaling Pathway	0.715	0.0388	0/129 (0%)	107/129 (83%)	0/129 (0%)	22/129 (17%)	COL11A2,LAMA1,LCP2,LYN,PRKCZ
Class B/2 (Secretin family receptors)	0.712	0.0417	0/96 (0%)	48/96 (50%)	0/96 (0%)	48/96 (50%)	ADGRE3,GCGR,VIPR1,WNT4
Interleukin-1 processing	0.711	0.111	0/9 (0%)	6/9 (67%)	0/9 (0%)	3/9 (33%)	IL1B
Atorvastatin ADME	0.711	0.111	0/9 (0%)	6/9 (67%)	0/9 (0%)	3/9 (33%)	ABCC2
Malate-aspartate shuttle	0.711	0.111	0/9 (0%)	8/9 (89%)	0/9 (0%)	1/9 (11%)	SLC25A13
GDP-glucose Biosynthesis	0.711	0.111	0/9 (0%)	8/9 (89%)	0/9 (0%)	1/9 (11%)	GCK
Transcriptional Regulatory Network in Embryonic Stem Cells	0.709	0.0366	0/164 (0%)	117/164 (71%)	0/164 (0%)	47/164 (29%)	FGFR3,HNF4A,IGF1,ONECUT1,TBX3,WNT4
Synaptic Long Term Depression	0.708	0.0352	0/199 (0%)	133/199 (67%)	0/199 (0%)	66/199 (33%)	CACNG4,CTH,GNA14,IGF1,LYN,PLCD3,PRKCZ
TGF-β Signaling	0.701	0.0412	0/97 (0%)	82/97 (85%)	0/97 (0%)	15/97 (15%)	HNF4A,INHBC,INHBE,IRF7
SUMOylation of SUMOylation proteins	0.696	0.0571	0/35 (0%)	33/35 (94%)	0/35 (0%)	2/35 (6%)	NUP210,NUP43
Coagulation System	0.696	0.0571	0/35 (0%)	30/35 (86%)	0/35 (0%)	5/35 (14%)	F5,F8
IL-9 Signaling	0.696	0.0571	0/35 (0%)	32/35 (91%)	0/35 (0%)	3/35 (9%)	BCL3,CISH
Mitochondrial Division Signaling Pathway	0.693	0.0361	0/166 (0%)	138/166 (83%)	0/166 (0%)	28/166 (17%)	ADRA1B,ADRB1,CACNG4,GNA14,MET,NGFR
Interferon gamma signaling	0.69	0.0408	0/98 (0%)	61/98 (62%)	0/98 (0%)	37/98 (38%)	HLA-A,IRF5,IRF6,IRF7
Crosstalk between Dendritic Cells and Natural Killer Cells	0.69	0.0408	0/98 (0%)	41/98 (42%)	0/98 (0%)	57/98 (58%)	HLA-A,ITGAL,NECTIN2,TYROBP
UVA-Induced MAPK Signaling	0.69	0.0408	0/98 (0%)	88/98 (90%)	0/98 (0%)	10/98 (10%)	EGFR,PARP16,PLCD3,RPS6KA1
Activation of IRF by Cytosolic Pattern Recognition Receptors	0.685	0.0455	0/66 (0%)	43/66 (65%)	0/66 (0%)	23/66 (35%)	IRF7,NFKBIE,ZBP1
Salvage Pathways of Pyrimidine Ribonucleotides	0.68	0.0404	0/99 (0%)	80/99 (81%)	0/99 (0%)	19/99 (19%)	CDA,G6PC1,PCK1,UPP2
P2Y Purinergic Receptor Signaling Pathway	0.679	0.0376	0/133 (0%)	116/133 (87%)	0/133 (0%)	17/133 (13%)	ADCY5,CREB3L3,P2RY1,PLCD3,PRKCZ
Striated Muscle Contraction	0.677	0.0556	0/36 (0%)	30/36 (83%)	0/36 (0%)	6/36 (17%)	NEB,TCAP
Pulmonary Healing Signaling Pathway	0.673	0.0343	0/204 (0%)	152/204 (75%)	0/204 (0%)	52/204 (25%)	CCND1,EGFR,LYN,MMP19,NGFR,PRKCZ,WNT4
Neurotransmitter clearance	0.671	0.1	0/10 (0%)	6/10 (60%)	0/10 (0%)	4/10 (40%)	COMT
POU5F1 (OCT4), SOX2, NANOG repress genes related to differentiation	0.671	0.1	0/10 (0%)	3/10 (30%)	0/10 (0%)	7/10 (70%)	HHEX
Creatine metabolism	0.671	0.1	0/10 (0%)	7/10 (70%)	0/10 (0%)	3/10 (30%)	GAMT
mRNA Editing	0.671	0.1	0/10 (0%)	6/10 (60%)	0/10 (0%)	4/10 (40%)	A1CF
Prednisone ADME	0.671	0.1	0/10 (0%)	4/10 (40%)	0/10 (0%)	6/10 (60%)	HSD11B1
Protein lipoylation	0.671	0.1	0/10 (0%)	9/10 (90%)	0/10 (0%)	1/10 (10%)	GCSH
Glucose and Glucose-1-phosphate Degradation	0.671	0.1	0/10 (0%)	9/10 (90%)	0/10 (0%)	1/10 (10%)	GCK
Calcium Transport I	0.671	0.1	0/10 (0%)	8/10 (80%)	0/10 (0%)	2/10 (20%)	ATP2A1
Glycogen Degradation II	0.671	0.1	0/10 (0%)	10/10 (100%)	0/10 (0%)	0/10 (0%)	PYGL
Folate Transformations I	0.671	0.1	0/10 (0%)	10/10 (100%)	0/10 (0%)	0/10 (0%)	SHMT1
Gαq Signaling	0.669	0.0355	0/169 (0%)	141/169 (83%)	0/169 (0%)	28/169 (17%)	ADRA1B,GNA14,NFKBIE,PRKCZ,PTK2B,RGS16
Neuropathic Pain Signaling in Dorsal Horn Neurons	0.66	0.0396	0/101 (0%)	76/101 (75%)	0/101 (0%)	25/101 (25%)	CAMK1D,KCNN2,PLCD3,PRKCZ
Detoxification of Reactive Oxygen Species	0.66	0.0541	0/37 (0%)	32/37 (86%)	0/37 (0%)	5/37 (14%)	AQP8,CCS
Fatty acyl-CoA biosynthesis	0.66	0.0541	0/37 (0%)	26/37 (70%)	0/37 (0%)	11/37 (30%)	ELOVL5,ELOVL6
Mitochondrial Fatty Acid Beta-Oxidation	0.66	0.0541	0/37 (0%)	33/37 (89%)	0/37 (0%)	4/37 (11%)	ACSM3,PCTP
Cell Cycle: G1/S Checkpoint Regulation	0.648	0.0435	0/69 (0%)	65/69 (94%)	0/69 (0%)	4/69 (6%)	CCND1,E2F3,E2F8
Atherosclerosis Signaling	0.645	0.0365	0/137 (0%)	75/137 (55%)	0/137 (0%)	62/137 (45%)	COL11A2,IL1B,ITGB2,MSR1,Serpina1a (includes others)
Metabolism of steroid hormones	0.643	0.0526	0/38 (0%)	17/38 (45%)	0/38 (0%)	21/38 (55%)	HSD11B1,SRD5A1
TWEAK Signaling	0.643	0.0526	0/38 (0%)	35/38 (92%)	0/38 (0%)	3/38 (8%)	NFKBIE,TNFRSF25
Inhibition of Matrix Metalloproteases	0.643	0.0526	0/38 (0%)	24/38 (63%)	0/38 (0%)	14/38 (37%)	MMP19,TFPI2
ABC-family proteins mediated transport	0.64	0.0388	0/103 (0%)	88/103 (85%)	0/103 (0%)	15/103 (15%)	ABCC2,ABCC3,ABCG1,ABCG8
GM-CSF Signaling	0.636	0.0429	0/70 (0%)	65/70 (93%)	0/70 (0%)	5/70 (7%)	CCND1,CISH,LYN
Prostanoid Biosynthesis	0.634	0.0909	0/11 (0%)	9/11 (82%)	0/11 (0%)	2/11 (18%)	PTGS1
Formation of Fibrin Clot (Clotting Cascade)	0.626	0.0513	0/39 (0%)	29/39 (74%)	0/39 (0%)	10/39 (26%)	F5,F8
SUMOylation of ubiquitinylation proteins	0.626	0.0513	0/39 (0%)	37/39 (95%)	0/39 (0%)	2/39 (5%)	NUP210,NUP43
Gustation Pathway	0.626	0.0332	0/211 (0%)	93/211 (44%)	0/211 (0%)	118/211 (56%)	ADCY5,CACNG4,KCNN2,LIPG,P2RX5,P2RY1,SCNN1A
G alpha (q) signalling events	0.625	0.0343	0/175 (0%)	72/175 (41%)	0/175 (0%)	103/175 (59%)	ADRA1B,GCGR,GNA14,GPR65,P2RY1,RGS16
Basal Cell Carcinoma Signaling	0.624	0.0423	0/71 (0%)	50/71 (70%)	0/71 (0%)	21/71 (30%)	BMP10,KIF7,WNT4
Ephrin A Signaling	0.612	0.0355	0/141 (0%)	123/141 (87%)	0/141 (0%)	18/141 (13%)	EGFR,EPHA2,IGF1,LYN,NGFR
Neurotransmitter release cycle	0.61	0.05	0/40 (0%)	23/40 (57%)	0/40 (0%)	17/40 (43%)	SLC1A2,SYT1
Transcriptional Regulation by VENTX	0.61	0.05	0/40 (0%)	33/40 (83%)	0/40 (0%)	7/40 (18%)	ANAPC15,CCND1
Pulmonary Fibrosis Idiopathic Signaling Pathway	0.605	0.0307	0/326 (0%)	261/326 (80%)	0/326 (0%)	65/326 (20%)	CCND1,COL11A2,EGFR,FGFR3,IL1B,MMP19,PRKN,PTK2B,RPS6KA1,WNT4
Extracellular matrix organization	0.603	0.0374	0/107 (0%)	88/107 (82%)	0/107 (0%)	19/107 (18%)	COL11A2,LAMA1,NCAN,NRXN1
Paxillin Signaling	0.603	0.0374	0/107 (0%)	97/107 (91%)	0/107 (0%)	10/107 (9%)	ITGA10,ITGAL,ITGB2,PTK2B
Presynaptic depolarization and calcium channel opening	0.601	0.0833	0/12 (0%)	10/12 (83%)	0/12 (0%)	2/12 (17%)	CACNG4
Reversible hydration of carbon dioxide	0.601	0.0833	0/12 (0%)	7/12 (58%)	0/12 (0%)	5/12 (42%)	CA5A
Butyrophilin (BTN) family interactions	0.601	0.0833	0/12 (0%)	3/12 (25%)	0/12 (0%)	9/12 (75%)	BTNL9
α-tocopherol Degradation	0.601	0.0833	0/12 (0%)	6/12 (50%)	0/12 (0%)	6/12 (50%)	CYP4F2
γ-glutamyl Cycle	0.601	0.0833	0/12 (0%)	10/12 (83%)	0/12 (0%)	2/12 (17%)	GCLC
Immunoregulatory interactions between a Lymphoid and a non-Lymphoid cell	0.601	0.0326	0/215 (0%)	35/215 (16%)	0/215 (0%)	180/215 (84%)	H2-T-ps/H2-T23,HLA-A,ITGAL,ITGB2,NECTIN2,PILRA,TYROBP
Cell surface interactions at the vascular wall	0.601	0.0326	0/215 (0%)	93/215 (43%)	0/215 (0%)	122/215 (57%)	CD84,GRB7,ITGAL,ITGB2,LYN,SLC7A8,TEK
tRNA processing in the mitochondrion	0.595	0.0488	0/41 (0%)	30/41 (73%)	0/41 (0%)	11/41 (27%)	MT-CO3,MT-ND6
Wound Healing Signaling Pathway	0.595	0.0316	0/253 (0%)	159/253 (63%)	0/253 (0%)	94/253 (37%)	COL11A2,EGFR,IL17B,IL1B,LAMA1,MST1R,NFKBIE,NGFR
Cardiac β-adrenergic Signaling	0.59	0.0333	0/180 (0%)	143/180 (79%)	0/180 (0%)	37/180 (21%)	ADCY5,ADRB1,ATP2A1,CACNG4,GNA14,PPP1R14C
ISG15 antiviral mechanism	0.59	0.0405	0/74 (0%)	66/74 (89%)	0/74 (0%)	8/74 (11%)	NUP210,NUP43,USP18
Melatonin Signaling	0.59	0.0405	0/74 (0%)	59/74 (80%)	0/74 (0%)	15/74 (20%)	PLCD3,PRKCZ,RORC
ERK5 Signaling	0.59	0.0405	0/74 (0%)	65/74 (88%)	0/74 (0%)	9/74 (12%)	CREB3L3,EGFR,RPS6KA1
MyD88:MAL(TIRAP) cascade initiated on plasma membrane	0.58	0.0476	0/42 (0%)	39/42 (93%)	0/42 (0%)	3/42 (7%)	PELI3,SIGIRR
Extra-nuclear estrogen signaling	0.58	0.04	0/75 (0%)	63/75 (84%)	0/75 (0%)	12/75 (16%)	CCND1,EGFR,PRKCZ
α-Adrenergic Signaling	0.577	0.0364	0/110 (0%)	96/110 (87%)	0/110 (0%)	14/110 (13%)	ADCY5,GNA14,PRKCZ,PYGL
Selenoamino acid metabolism	0.574	0.0342	0/146 (0%)	118/146 (81%)	0/146 (0%)	28/146 (19%)	CTH,Gm15483,PAPSS2,SCLY,SEPHS2
Trafficking and processing of endosomal TLR	0.571	0.0769	0/13 (0%)	12/13 (92%)	0/13 (0%)	1/13 (8%)	CTSS
Transcriptional regulation of testis differentiation	0.571	0.0769	0/13 (0%)	6/13 (46%)	0/13 (0%)	7/13 (54%)	WNT4
Macropinocytosis Signaling	0.569	0.0395	0/76 (0%)	73/76 (96%)	0/76 (0%)	3/76 (4%)	ITGB2,MET,PRKCZ
DAP12 interactions	0.566	0.0465	0/43 (0%)	23/43 (53%)	0/43 (0%)	20/43 (47%)	LCP2,TYROBP
Transport of vitamins, nucleosides, and related molecules	0.566	0.0465	0/43 (0%)	26/43 (60%)	0/43 (0%)	17/43 (40%)	SLC16A2,SLCO2A1
Vasopressin regulates renal water homeostasis via Aquaporins	0.566	0.0465	0/43 (0%)	32/43 (74%)	0/43 (0%)	11/43 (26%)	ADCY5,MYO5B
Estrogen Receptor Signaling	0.56	0.0291	0/412 (0%)	349/412 (85%)	0/412 (0%)	63/412 (15%)	ADCY5,CACNG4,CCND1,CREB3L3,EGFR,FOXA1,GNA14,IGF1,MMP19,MT-ND6,PLCD3,PRKCZ
mRNA 3 Prime End Processing Signaling Pathway	0.56	0.0357	0/112 (0%)	104/112 (93%)	0/112 (0%)	8/112 (7%)	BRCA1,E2F3,E2F8,PPP1R14C
Pre-NOTCH Expression and Processing	0.559	0.039	0/77 (0%)	52/77 (68%)	0/77 (0%)	25/77 (32%)	ATP2A1,CCND1,E2F3
SUMOylation of DNA damage response and repair proteins	0.559	0.039	0/77 (0%)	74/77 (96%)	0/77 (0%)	3/77 (4%)	BRCA1,NUP210,NUP43
Angiopoietin Signaling	0.559	0.039	0/77 (0%)	71/77 (92%)	0/77 (0%)	6/77 (8%)	GRB7,NFKBIE,TEK
VDR/RXR Activation	0.549	0.0385	0/78 (0%)	53/78 (68%)	0/78 (0%)	25/78 (32%)	IGFBP1,PRKCZ,RXRA
Glutamate and glutamine metabolism	0.544	0.0714	0/14 (0%)	11/14 (79%)	0/14 (0%)	3/14 (21%)	GLUD1
Formation of axial mesoderm	0.544	0.0714	0/14 (0%)	9/14 (64%)	0/14 (0%)	5/14 (36%)	FOXA1
DNA Double-Strand Break Repair by Homologous Recombination	0.544	0.0714	0/14 (0%)	14/14 (100%)	0/14 (0%)	0/14 (0%)	BRCA1
Guanosine Nucleotides Degradation III	0.544	0.0714	0/14 (0%)	11/14 (79%)	0/14 (0%)	3/14 (21%)	NT5E
Airway Pathology in Chronic Obstructive Pulmonary Disease	0.543	0.0351	0/114 (0%)	28/114 (25%)	0/114 (0%)	86/114 (75%)	C8G,IL17B,IL1B,LCN2
Hepatic Fibrosis Signaling Pathway	0.539	0.0288	0/417 (0%)	331/417 (79%)	0/417 (0%)	86/417 (21%)	CACNG4,CCND1,CREB3L3,FTL,IL1B,ITGA10,ITGAL,ITGB2,NFKBIE,NGFR,PRKCZ,WNT4
TREM1 Signaling	0.539	0.038	0/79 (0%)	50/79 (63%)	0/79 (0%)	29/79 (37%)	IL1B,SIGIRR,TYROBP
Neurotrophin/TRK Signaling	0.539	0.038	0/79 (0%)	71/79 (90%)	0/79 (0%)	8/79 (10%)	CREB3L3,NGFR,RPS6KA1
Arachidonic acid metabolism	0.538	0.0444	0/45 (0%)	21/45 (47%)	0/45 (0%)	24/45 (53%)	CYP4B1,CYP4F2
Agranulocyte Adhesion and Diapedesis	0.536	0.031	0/226 (0%)	95/226 (42%)	0/226 (0%)	131/226 (58%)	ACKR4,Ccr5,CCRL2,IL1B,ITGB2,MMP19,MYO1H
CDK5 Signaling	0.535	0.0348	0/115 (0%)	99/115 (86%)	0/115 (0%)	16/115 (14%)	ADCY5,LAMA1,NGFR,PPP1R14C
Role of BRCA1 in DNA Damage Response	0.529	0.0375	0/80 (0%)	73/80 (91%)	0/80 (0%)	7/80 (9%)	BRCA1,E2F3,E2F8
IL-17A Signaling in Fibroblasts	0.529	0.0375	0/80 (0%)	59/80 (74%)	0/80 (0%)	21/80 (26%)	IL1B,LCN2,NFKBIE
IL-7 Signaling Pathway	0.529	0.0375	0/80 (0%)	61/80 (76%)	0/80 (0%)	19/80 (24%)	CCND1,LYN,MET
Amyotrophic Lateral Sclerosis Signaling	0.528	0.0345	0/116 (0%)	80/116 (69%)	0/116 (0%)	36/116 (31%)	CACNG4,CCS,IGF1,SLC1A2
SUMOylation of DNA replication proteins	0.525	0.0435	0/46 (0%)	41/46 (89%)	0/46 (0%)	5/46 (11%)	NUP210,NUP43
Signaling by Retinoic Acid	0.525	0.0435	0/46 (0%)	33/46 (72%)	0/46 (0%)	13/46 (28%)	RDH16,RXRA
IL-23 Signaling Pathway	0.525	0.0435	0/46 (0%)	32/46 (70%)	0/46 (0%)	14/46 (30%)	IL1B,RORC
Role of NFAT in Cardiac Hypertrophy	0.525	0.0307	0/228 (0%)	187/228 (82%)	0/228 (0%)	41/228 (18%)	ADCY5,CACNG4,CAMK1D,IGF1,IL6R,PLCD3,PRKCZ
Degradation of the extracellular matrix	0.52	0.037	0/81 (0%)	53/81 (65%)	0/81 (0%)	28/81 (35%)	CAPN13,CTSS,MMP19
DDX58/IFIH1-mediated induction of interferon-alpha/beta	0.52	0.037	0/81 (0%)	62/81 (77%)	0/81 (0%)	19/81 (23%)	IRF7,RNF125,TKFC
Cholecystokinin/Gastrin-mediated Signaling	0.52	0.0342	0/117 (0%)	95/117 (81%)	0/117 (0%)	22/117 (19%)	EGFR,IL1B,PRKCZ,PTK2B
Role of Osteoblasts, Osteoclasts and Chondrocytes in Rheumatoid Arthritis	0.52	0.0306	0/229 (0%)	167/229 (73%)	0/229 (0%)	62/229 (27%)	BMP10,IGF1,IL1B,NFKBIE,NGFR,PTK2B,WNT4
Urate Biosynthesis/Inosine 5'-phosphate Degradation	0.519	0.0667	0/15 (0%)	12/15 (80%)	0/15 (0%)	3/15 (20%)	NT5E
Corticotropin Releasing Hormone Signaling	0.519	0.0325	0/154 (0%)	112/154 (73%)	0/154 (0%)	42/154 (27%)	ADCY5,CACNG4,CREB3L3,CTH,PRKCZ
Mitochondrial Dysfunction	0.516	0.029	0/345 (0%)	296/345 (86%)	0/345 (0%)	49/345 (14%)	ADRB3,CACNG4,CP,CPOX,CREB3L3,Gstm7,GSTZ1,MT-CO3,MT-ND6,PRKN
Production of Nitric Oxide and Reactive Oxygen Species in Macrophages	0.515	0.0312	0/192 (0%)	165/192 (86%)	0/192 (0%)	27/192 (14%)	NFKBIE,NGFR,PPARA,PPP1R14C,PRKCZ,Serpina1a (includes others)
Interleukin-2 family signaling	0.513	0.0426	0/47 (0%)	34/47 (72%)	0/47 (0%)	13/47 (28%)	LGALS9,PTK2B
SUMOylation of RNA binding proteins	0.513	0.0426	0/47 (0%)	45/47 (96%)	0/47 (0%)	2/47 (4%)	NUP210,NUP43
Role of RIG1-like Receptors in Antiviral Innate Immunity	0.513	0.0426	0/47 (0%)	29/47 (62%)	0/47 (0%)	18/47 (38%)	IRF7,NFKBIE
Colorectal Cancer Metastasis Signaling	0.505	0.0296	0/270 (0%)	216/270 (80%)	0/270 (0%)	54/270 (20%)	ADCY5,CCND1,EGFR,GNA14,IL6R,MMP19,PTGER3,WNT4
Relaxin Signaling	0.505	0.0321	0/156 (0%)	122/156 (78%)	0/156 (0%)	34/156 (22%)	ADCY5,CTH,GNA14,NFKBIE,PRKCZ
PAK Signaling	0.505	0.0336	0/119 (0%)	103/119 (87%)	0/119 (0%)	16/119 (13%)	ITGA10,ITGAL,ITGB2,PTK2B
Regulation of the Epithelial-Mesenchymal Transition Pathway	0.503	0.0309	0/194 (0%)	150/194 (77%)	0/194 (0%)	44/194 (23%)	EGFR,ESRP2,FGFR3,FOXC2,MET,WNT4
G alpha (z) signalling events	0.5	0.0417	0/48 (0%)	37/48 (77%)	0/48 (0%)	11/48 (23%)	ADCY5,RGS16
MSP-RON Signaling in Macrophages Pathway	0.497	0.0333	0/120 (0%)	82/120 (68%)	0/120 (0%)	38/120 (32%)	CREB3L3,ITGB2,MST1R,PRKCZ
Rap1 signalling	0.496	0.0625	0/16 (0%)	15/16 (94%)	0/16 (0%)	1/16 (6%)	RAPGEF4
Extrinsic Prothrombin Activation Pathway	0.496	0.0625	0/16 (0%)	16/16 (100%)	0/16 (0%)	0/16 (0%)	F5
NGF Signaling	0.49	0.0331	0/121 (0%)	114/121 (94%)	0/121 (0%)	7/121 (6%)	CREB3L3,NGFR,PRKCZ,RPS6KA1
iNOS Signaling	0.489	0.0408	0/49 (0%)	41/49 (84%)	0/49 (0%)	8/49 (16%)	LBP,NFKBIE
PFKFB4 Signaling Pathway	0.489	0.0408	0/49 (0%)	44/49 (90%)	0/49 (0%)	5/49 (10%)	CREB3L3,GCK
Integrin cell surface interactions	0.484	0.0353	0/85 (0%)	72/85 (85%)	0/85 (0%)	13/85 (15%)	ITGA10,ITGAL,ITGB2
LPS-stimulated MAPK Signaling	0.484	0.0353	0/85 (0%)	81/85 (95%)	0/85 (0%)	4/85 (5%)	LBP,NFKBIE,PRKCZ
Signaling by ERBB2	0.477	0.04	0/50 (0%)	47/50 (94%)	0/50 (0%)	3/50 (6%)	EGFR,GRB7
Cyclins and Cell Cycle Regulation	0.476	0.0349	0/86 (0%)	74/86 (86%)	0/86 (0%)	12/86 (14%)	CCND1,E2F3,E2F8
FGF Signaling	0.476	0.0349	0/86 (0%)	66/86 (77%)	0/86 (0%)	20/86 (23%)	CREB3L3,FGFR3,MET
Prolactin receptor signaling	0.475	0.0588	0/17 (0%)	12/17 (71%)	0/17 (0%)	5/17 (29%)	PRLR
Signaling by Type 1 Insulin-like Growth Factor 1 Receptor (IGF1R)	0.475	0.0588	0/17 (0%)	15/17 (88%)	0/17 (0%)	2/17 (12%)	IGF1
1D-myo-inositol Hexakisphosphate Biosynthesis II (Mammalian)	0.475	0.0588	0/17 (0%)	15/17 (88%)	0/17 (0%)	2/17 (12%)	IPMK
D-myo-inositol (1,3,4)-trisphosphate Biosynthesis	0.475	0.0588	0/17 (0%)	15/17 (88%)	0/17 (0%)	2/17 (12%)	IPMK
Adenosine Nucleotides Degradation II	0.475	0.0588	0/17 (0%)	11/17 (65%)	0/17 (0%)	6/17 (35%)	NT5E
HEY1 Signaling Pathway	0.474	0.0311	0/161 (0%)	128/161 (80%)	0/161 (0%)	33/161 (20%)	BMP10,E2F3,E2F8,EGFR,MMP19
RAR Activation	0.474	0.0276	0/434 (0%)	298/434 (69%)	0/434 (0%)	136/434 (31%)	ADCY5,ADH7,Akr1c14,Akr1c20,CREB3L3,GNA14,HOXB4,IL17B,IL1B,RDH16,RORC,RXRA
Transcriptional and post-translational regulation of MITF-M expression and activity	0.466	0.0392	0/51 (0%)	35/51 (69%)	0/51 (0%)	16/51 (31%)	RPS6KA1,TBX3
UVC-Induced MAPK Signaling	0.466	0.0392	0/51 (0%)	48/51 (94%)	0/51 (0%)	3/51 (6%)	EGFR,PRKCZ
Cell Cycle: G2/M DNA Damage Checkpoint Regulation	0.466	0.0392	0/51 (0%)	44/51 (86%)	0/51 (0%)	7/51 (14%)	BRCA1,RPS6KA1
FAT10 Cancer Signaling Pathway	0.466	0.0392	0/51 (0%)	43/51 (84%)	0/51 (0%)	8/51 (16%)	NFKBIE,NGFR
Human Embryonic Stem Cell Pluripotency	0.465	0.0299	0/201 (0%)	157/201 (78%)	0/201 (0%)	44/201 (22%)	BMP10,FGFR3,NR5A2,PRKCZ,TBX3,WNT4
Role of Osteoblasts in Rheumatoid Arthritis Signaling Pathway	0.463	0.0292	0/240 (0%)	147/240 (61%)	0/240 (0%)	93/240 (39%)	CTSS,IGF1,IL17B,IL1B,IL6R,MMP19,WNT4
Pancreatic Adenocarcinoma Signaling	0.462	0.032	0/125 (0%)	116/125 (93%)	0/125 (0%)	9/125 (7%)	CCND1,E2F3,E2F8,EGFR
Th1 Pathway	0.462	0.032	0/125 (0%)	69/125 (55%)	0/125 (0%)	56/125 (45%)	HLA-A,IL6R,ITGB2,LGALS9
Oxytocin in Brain Signaling Pathway	0.459	0.0297	0/202 (0%)	138/202 (68%)	0/202 (0%)	64/202 (32%)	CACNG4,CREB3L3,EGFR,IL1B,PRKCZ,PTGS1
Apoptotic execution phase	0.455	0.0385	0/52 (0%)	47/52 (90%)	0/52 (0%)	5/52 (10%)	DSG2,OCLN
TNFR1 Signaling	0.455	0.0385	0/52 (0%)	46/52 (88%)	0/52 (0%)	6/52 (12%)	MADD,NFKBIE
Differential Regulation of Cytokine Production in Macrophages and T Helper Cells by IL-17A and IL-17F	0.455	0.0556	0/18 (0%)	1/18 (6%)	0/18 (0%)	17/18 (94%)	IL1B
Ephrin Receptor Signaling	0.454	0.0296	0/203 (0%)	173/203 (85%)	0/203 (0%)	30/203 (15%)	CREB3L3,EPHA2,GNA14,ITGA10,ITGAL,ITGB2
IL-12 Signaling and Production in Macrophages	0.454	0.0289	0/242 (0%)	161/242 (67%)	0/242 (0%)	81/242 (33%)	Fcgr2b,IRF5,MST1R,PRKCZ,PRLR,RXRA,Serpina1a (includes others)
Actin Cytoskeleton Signaling	0.449	0.0288	0/243 (0%)	202/243 (83%)	0/243 (0%)	41/243 (17%)	IQGAP2,ITGA10,ITGAL,ITGB2,Kng1/Kng2,LBP,MYO1H
Unfolded Protein Response (UPR)	0.436	0.0526	0/19 (0%)	17/19 (89%)	0/19 (0%)	2/19 (11%)	CREB3L3
RHO GTPases activate CIT	0.436	0.0526	0/19 (0%)	18/19 (95%)	0/19 (0%)	1/19 (5%)	PRC1
γ-linolenate Biosynthesis II (Animals)	0.436	0.0526	0/19 (0%)	16/19 (84%)	0/19 (0%)	3/19 (16%)	FADS2
Signaling by TGF-beta Receptor Complex	0.434	0.037	0/54 (0%)	52/54 (96%)	0/54 (0%)	2/54 (4%)	CGN,PRKCZ
UVB-Induced MAPK Signaling	0.434	0.037	0/54 (0%)	48/54 (89%)	0/54 (0%)	6/54 (11%)	EGFR,PRKCZ
G Beta Gamma Signaling	0.429	0.0308	0/130 (0%)	108/130 (83%)	0/130 (0%)	22/130 (17%)	CACNG4,EGFR,GNA14,PRKCZ
Acute Myeloid Leukemia Signaling	0.428	0.0326	0/92 (0%)	87/92 (95%)	0/92 (0%)	5/92 (5%)	CCND1,CSF3R,IDH1
Actin Nucleation by ARP-WASP Complex	0.428	0.0326	0/92 (0%)	82/92 (89%)	0/92 (0%)	10/92 (11%)	ITGA10,ITGAL,ITGB2
Glutaminergic Receptor Signaling Pathway (Enhanced)	0.42	0.0274	0/329 (0%)	226/329 (69%)	0/329 (0%)	103/329 (31%)	ADCY5,CACNG4,CREB3L3,GABBR2,GLUD1,PLCD3,PRKCZ,SLC1A2,SLC38A3
Receptor-type tyrosine-protein phosphatases	0.418	0.05	0/20 (0%)	11/20 (55%)	0/20 (0%)	9/20 (45%)	PTPRF
Synthesis, secretion, and deacylation of Ghrelin	0.418	0.05	0/20 (0%)	11/20 (55%)	0/20 (0%)	9/20 (45%)	IGF1
Class I peroxisomal membrane protein import	0.418	0.05	0/20 (0%)	18/20 (90%)	0/20 (0%)	2/20 (10%)	PXMP4
Maturation of TCA enzymes and regulation of TCA cycle	0.418	0.05	0/20 (0%)	19/20 (95%)	0/20 (0%)	1/20 (5%)	SDHAF1
Purine Nucleotides Degradation II (Aerobic)	0.418	0.05	0/20 (0%)	14/20 (70%)	0/20 (0%)	6/20 (30%)	NT5E
Phagosome Maturation	0.417	0.0292	0/171 (0%)	121/171 (71%)	0/171 (0%)	50/171 (29%)	CTSS,H2-T-ps/H2-T23,HLA-A,TUBE1,ZBTB12
Cardiac conduction	0.417	0.0303	0/132 (0%)	84/132 (64%)	0/132 (0%)	48/132 (36%)	ATP2A1,CACNG4,FXYD7,KCNIP2
Response to elevated platelet cytosolic Ca2+	0.417	0.0303	0/132 (0%)	118/132 (89%)	0/132 (0%)	14/132 (11%)	F5,F8,IGF1,LGALS3BP
Metabolism of non-coding RNA	0.415	0.0357	0/56 (0%)	49/56 (88%)	0/56 (0%)	7/56 (13%)	NUP210,NUP43
Interleukin-3, Interleukin-5 and GM-CSF signaling	0.415	0.0357	0/56 (0%)	46/56 (82%)	0/56 (0%)	10/56 (18%)	LYN,TEC
E3 ubiquitin ligases ubiquitinate target proteins	0.415	0.0357	0/56 (0%)	43/56 (77%)	0/56 (0%)	13/56 (23%)	HLA-A,RNF152
Cell Cycle Control of Chromosomal Replication	0.405	0.0351	0/57 (0%)	50/57 (88%)	0/57 (0%)	7/57 (12%)	CDC45,CDC7
Branched-chain amino acid catabolism	0.402	0.0476	0/21 (0%)	21/21 (100%)	0/21 (0%)	0/21 (0%)	HIBADH
Synaptic adhesion-like molecules	0.402	0.0476	0/21 (0%)	15/21 (71%)	0/21 (0%)	6/21 (29%)	PTPRF
Transcriptional regulation by RUNX3	0.399	0.0312	0/96 (0%)	93/96 (97%)	0/96 (0%)	3/96 (3%)	CCND1,ITGAL,RORC
Circadian Clock	0.396	0.0345	0/58 (0%)	57/58 (98%)	0/58 (0%)	1/58 (2%)	PPARA,RXRA
Role of IL-17A in Arthritis	0.396	0.0345	0/58 (0%)	41/58 (71%)	0/58 (0%)	17/58 (29%)	NFKBIE,RPS6KA1
IL-1 Signaling	0.392	0.0309	0/97 (0%)	84/97 (87%)	0/97 (0%)	13/97 (13%)	ADCY5,GNA14,NFKBIE
Role of Macrophages, Fibroblasts and Endothelial Cells in Rheumatoid Arthritis	0.39	0.0267	0/337 (0%)	241/337 (72%)	0/337 (0%)	96/337 (28%)	CCND1,CREB3L3,IL1B,IL6R,NFKBIE,NGFR,PLCD3,PRKCZ,WNT4
Metabolism of polyamines	0.387	0.0339	0/59 (0%)	56/59 (95%)	0/59 (0%)	3/59 (5%)	AGMAT,PAOX
Cellular hexose transport	0.387	0.0455	0/22 (0%)	8/22 (36%)	0/22 (0%)	14/22 (64%)	SLC2A9
Superpathway of D-myo-inositol (1,4,5)-trisphosphate Metabolism	0.387	0.0455	0/22 (0%)	20/22 (91%)	0/22 (0%)	2/22 (9%)	IPMK
Melanocyte Development and Pigmentation Signaling	0.385	0.0306	0/98 (0%)	86/98 (88%)	0/98 (0%)	12/98 (12%)	ADCY5,CREB3L3,RPS6KA1
Death Receptor Signaling	0.385	0.0306	0/98 (0%)	85/98 (87%)	0/98 (0%)	13/98 (13%)	NFKBIE,PARP16,TNFRSF25
GABA receptor activation	0.379	0.0333	0/60 (0%)	35/60 (58%)	0/60 (0%)	25/60 (42%)	ADCY5,GABBR2
FAK Signaling	0.378	0.025	0/1039 (0%)	346/1039 (33%)	0/1039 (0%)	693/1039 (67%)	ACKR4,ADGRE3,ADRA1B,ADRB1,ADRB3,CCND1,Ccr5,CCRL2,EGFR,GABBR2,GCGR,GPR176,GPR65,GPRC5C,IL17RE,IL6R,ITGA10,ITGAL,ITGB2,LGR5,MET,P2RY1,PTGER3,SHB,SLC52A2,VIPR1
RAF-independent MAPK1/3 activation	0.372	0.0435	0/23 (0%)	20/23 (87%)	0/23 (0%)	3/23 (13%)	IL6R
Regulation of TLR by endogenous ligand	0.372	0.0435	0/23 (0%)	16/23 (70%)	0/23 (0%)	7/23 (30%)	LBP
Azathioprine ADME	0.372	0.0435	0/23 (0%)	15/23 (65%)	0/23 (0%)	8/23 (35%)	TPMT
NFE2L2 regulating anti-oxidant/detoxification enzymes	0.372	0.0435	0/23 (0%)	16/23 (70%)	0/23 (0%)	7/23 (30%)	GCLC
Apelin Cardiomyocyte Signaling Pathway	0.372	0.03	0/100 (0%)	81/100 (81%)	0/100 (0%)	19/100 (19%)	ATP2A1,PLCD3,PRKCZ
Insulin Receptor Signaling	0.371	0.0286	0/140 (0%)	125/140 (89%)	0/140 (0%)	15/140 (11%)	PPP1R14C,PRKCZ,PTPRF,SCNN1A
Gamma carboxylation, hypusinylation, hydroxylation, and arylsulfatase activation	0.37	0.0328	0/61 (0%)	52/61 (85%)	0/61 (0%)	9/61 (15%)	F8,JMJD4
Assembly of collagen fibrils and other multimeric structures	0.37	0.0328	0/61 (0%)	46/61 (75%)	0/61 (0%)	15/61 (25%)	COL11A2,CTSS
Visual phototransduction	0.37	0.0328	0/61 (0%)	32/61 (52%)	0/61 (0%)	29/61 (48%)	CYP4V2,RDH16
Retinoic acid Mediated Apoptosis Signaling	0.37	0.0328	0/61 (0%)	34/61 (56%)	0/61 (0%)	27/61 (44%)	PARP16,RXRA
Pathogen Induced Cytokine Storm Signaling Pathway	0.369	0.026	0/384 (0%)	186/384 (48%)	0/384 (0%)	198/384 (52%)	COL11A2,FTL,HMGCR,IL17B,IL1B,IL6R,IRF7,NGFR,RORC,ZBP1
Erythropoietin Signaling Pathway	0.367	0.0276	0/181 (0%)	116/181 (64%)	0/181 (0%)	65/181 (36%)	CCND1,IL17B,IL1B,NFKBIE,PRKCZ
Thrombin Signaling	0.365	0.027	0/222 (0%)	190/222 (86%)	0/222 (0%)	32/222 (14%)	ADCY5,CAMK1D,EGFR,GNA14,PLCD3,PRKCZ
Interleukin-7 signaling	0.358	0.0417	0/24 (0%)	18/24 (75%)	0/24 (0%)	6/24 (25%)	CISH
Other interleukin signaling	0.358	0.0417	0/24 (0%)	16/24 (67%)	0/24 (0%)	8/24 (33%)	CSF3R
RHO GTPases Activate NADPH Oxidases	0.358	0.0417	0/24 (0%)	19/24 (79%)	0/24 (0%)	5/24 (21%)	PRKCZ
Interleukin-6 family signaling	0.358	0.0417	0/24 (0%)	18/24 (75%)	0/24 (0%)	6/24 (25%)	IL6R
Regulation of RUNX1 Expression and Activity	0.358	0.0417	0/24 (0%)	18/24 (75%)	0/24 (0%)	6/24 (25%)	CCND1
Role of Lipids/Lipid Rafts in the Pathogenesis of Influenza	0.358	0.0417	0/24 (0%)	3/24 (13%)	0/24 (0%)	21/24 (88%)	FDPS
Tumoricidal Function of Hepatic Natural Killer Cells	0.358	0.0417	0/24 (0%)	20/24 (83%)	0/24 (0%)	4/24 (17%)	ITGAL
Cysteine Biosynthesis III (mammalia)	0.358	0.0417	0/24 (0%)	20/24 (83%)	0/24 (0%)	4/24 (17%)	CTH
Vitamin-C Transport	0.358	0.0417	0/24 (0%)	18/24 (75%)	0/24 (0%)	6/24 (25%)	SLC23A1
Inflammasome pathway	0.358	0.0417	0/24 (0%)	17/24 (71%)	0/24 (0%)	7/24 (29%)	IL1B
Nuclear Cytoskeleton Signaling Pathway	0.356	0.0268	0/224 (0%)	178/224 (79%)	0/224 (0%)	46/224 (21%)	DHFR,ITGA10,ITGAL,ITGB2,LYN,NUP43
Transcriptional Regulation by MECP2	0.354	0.0317	0/63 (0%)	45/63 (71%)	0/63 (0%)	18/63 (29%)	GAMT,MET
Potassium Channels	0.353	0.0291	0/103 (0%)	52/103 (50%)	0/103 (0%)	51/103 (50%)	GABBR2,KCNC3,KCNN2
Glycation Signaling Pathway	0.352	0.0267	0/225 (0%)	163/225 (72%)	0/225 (0%)	62/225 (28%)	GCK,IL17B,IL1B,MSR1,PRKCZ,STAB2
Role of Chondrocytes in Rheumatoid Arthritis Signaling Pathway	0.35	0.0278	0/144 (0%)	100/144 (69%)	0/144 (0%)	44/144 (31%)	IL1B,IL6R,MMP19,NGFR
Apelin Endothelial Signaling Pathway	0.35	0.0278	0/144 (0%)	125/144 (87%)	0/144 (0%)	19/144 (13%)	ADCY5,GNA14,PRKCZ,TEK
Mitotic Prophase	0.347	0.0288	0/104 (0%)	81/104 (78%)	0/104 (0%)	23/104 (22%)	LPIN2,NUP210,NUP43
Collagen degradation	0.346	0.0312	0/64 (0%)	45/64 (70%)	0/64 (0%)	19/64 (30%)	COL11A2,MMP19
Cytosolic sensors of pathogen-associated DNA	0.346	0.0312	0/64 (0%)	60/64 (94%)	0/64 (0%)	4/64 (6%)	IRF7,ZBP1
Semaphorin interactions	0.346	0.0312	0/64 (0%)	59/64 (92%)	0/64 (0%)	5/64 (8%)	MET,TYROBP
MyD88 cascade initiated on plasma membrane	0.345	0.04	0/25 (0%)	24/25 (96%)	0/25 (0%)	1/25 (4%)	PELI3
Glycogen metabolism	0.345	0.04	0/25 (0%)	23/25 (92%)	0/25 (0%)	2/25 (8%)	PYGL
Complex III assembly	0.345	0.04	0/25 (0%)	25/25 (100%)	0/25 (0%)	0/25 (0%)	UQCC6
Signaling by Rho Family GTPases	0.345	0.0261	0/268 (0%)	226/268 (84%)	0/268 (0%)	42/268 (16%)	GNA14,ITGA10,ITGAL,ITGB2,MAP3K21,PRKCZ,PTK2B
IGF-1 Signaling	0.341	0.0286	0/105 (0%)	102/105 (97%)	0/105 (0%)	3/105 (3%)	IGF1,IGFBP1,PRKCZ
Gαi Signaling	0.34	0.0274	0/146 (0%)	92/146 (63%)	0/146 (0%)	54/146 (37%)	ADCY5,GABBR2,GNA14,PTGER3
Pyridoxal 5'-phosphate Salvage Pathway	0.338	0.0308	0/65 (0%)	61/65 (94%)	0/65 (0%)	4/65 (6%)	G6PC1,PNPO
Macrophage Classical Activation Signaling Pathway	0.335	0.0266	0/188 (0%)	91/188 (48%)	0/188 (0%)	97/188 (52%)	IL17B,IL1B,IRF5,LBP,NFKBIE
Hepatitis B Chronic Liver Pathogenesis Signaling Pathway	0.335	0.0266	0/188 (0%)	142/188 (76%)	0/188 (0%)	46/188 (24%)	CREB3L3,FOXA1,IL1B,IRF7,PRKCZ
PIP3 activates AKT signaling	0.335	0.0272	0/147 (0%)	113/147 (77%)	0/147 (0%)	34/147 (23%)	EGFR,FGFR3,MET,PIK3AP1
WNT ligand biogenesis and trafficking	0.333	0.0385	0/26 (0%)	15/26 (58%)	0/26 (0%)	11/26 (42%)	WNT4
Miscellaneous transport and binding events	0.333	0.0385	0/26 (0%)	19/26 (73%)	0/26 (0%)	7/26 (27%)	SLC66A1
Signaling by Erythropoietin	0.333	0.0385	0/26 (0%)	24/26 (92%)	0/26 (0%)	2/26 (8%)	LYN
Cardiomyocyte Differentiation via BMP Receptors	0.333	0.0385	0/26 (0%)	23/26 (88%)	0/26 (0%)	3/26 (12%)	BMP10
IL-17A Signaling in Gastric Cells	0.333	0.0385	0/26 (0%)	16/26 (62%)	0/26 (0%)	10/26 (38%)	EGFR
The Visual Cycle	0.333	0.0385	0/26 (0%)	13/26 (50%)	0/26 (0%)	13/26 (50%)	Dhrs7l
D-myo-inositol (1,4,5)-Trisphosphate Biosynthesis	0.333	0.0385	0/26 (0%)	21/26 (81%)	0/26 (0%)	5/26 (19%)	PLCD3
IL-17 Signaling	0.331	0.0265	0/189 (0%)	94/189 (50%)	0/189 (0%)	95/189 (50%)	IL17B,IL17RE,IL1B,LCN2,RGS16
Regulation of eIF4 and p70S6K Signaling	0.331	0.0265	0/189 (0%)	166/189 (88%)	0/189 (0%)	23/189 (12%)	Gm15483,ITGA10,ITGAL,ITGB2,PRKCZ
WNT/Ca+ pathway	0.331	0.0303	0/66 (0%)	53/66 (80%)	0/66 (0%)	13/66 (20%)	CREB3L3,PLCD3
Semaphorin Neuronal Repulsive Signaling Pathway	0.33	0.027	0/148 (0%)	130/148 (88%)	0/148 (0%)	18/148 (12%)	ITGA10,ITGAL,ITGB2,NCAN
Endocannabinoid Neuronal Synapse Pathway	0.325	0.0268	0/149 (0%)	102/149 (68%)	0/149 (0%)	47/149 (32%)	ADCY5,CACNG4,GNA14,PLCD3
Signaling by VEGF	0.324	0.0278	0/108 (0%)	102/108 (94%)	0/108 (0%)	6/108 (6%)	PRKCZ,PTK2B,SHB
CD40 Signaling	0.324	0.0299	0/67 (0%)	59/67 (88%)	0/67 (0%)	8/67 (12%)	NFKBIE,PTGS1
Mitotic Roles of Polo-Like Kinase	0.324	0.0299	0/67 (0%)	55/67 (82%)	0/67 (0%)	12/67 (18%)	CDC7,PRC1
Role of PI3K/AKT Signaling in the Pathogenesis of Influenza	0.324	0.0299	0/67 (0%)	42/67 (63%)	0/67 (0%)	25/67 (37%)	NFKBIE,PLAC8
Integrin signaling	0.321	0.037	0/27 (0%)	27/27 (100%)	0/27 (0%)	0/27 (0%)	RAPGEF4
ATF4 activates genes in response to endoplasmic reticulum stress	0.321	0.037	0/27 (0%)	23/27 (85%)	0/27 (0%)	4/27 (15%)	IGFBP1
Pyroptosis	0.321	0.037	0/27 (0%)	19/27 (70%)	0/27 (0%)	8/27 (30%)	IL1B
Digestion	0.321	0.037	0/27 (0%)	3/27 (11%)	0/27 (0%)	24/27 (89%)	MGAM
Complex I biogenesis	0.317	0.0294	0/68 (0%)	67/68 (99%)	0/68 (0%)	1/68 (1%)	MT-ND6,NDUFAF6
Agrin Interactions at Neuromuscular Junction	0.317	0.0294	0/68 (0%)	59/68 (87%)	0/68 (0%)	9/68 (13%)	EGFR,PKLR
Glutamate Receptor Signaling	0.317	0.0294	0/68 (0%)	35/68 (51%)	0/68 (0%)	33/68 (49%)	HOMER2,SLC1A2
SPINK1 General Cancer Pathway	0.317	0.0294	0/68 (0%)	45/68 (66%)	0/68 (0%)	23/68 (34%)	EGFR,IL6R
WNT/SHH Axonal Guidance Signaling Pathway	0.311	0.0263	0/152 (0%)	119/152 (78%)	0/152 (0%)	33/152 (22%)	ADCY5,LYN,PRKCZ,WNT4
Endothelin-1 Signaling	0.31	0.0258	0/194 (0%)	142/194 (73%)	0/194 (0%)	52/194 (27%)	ADCY5,GNA14,PLCD3,PRKCZ,PTGS1
CDP-diacylglycerol Biosynthesis I	0.31	0.0357	0/28 (0%)	24/28 (86%)	0/28 (0%)	4/28 (14%)	LPCAT3
Phospholipases	0.31	0.029	0/69 (0%)	41/69 (59%)	0/69 (0%)	28/69 (41%)	LIPG,PLCD3
IL-33 Signaling Pathway	0.303	0.0255	0/196 (0%)	108/196 (55%)	0/196 (0%)	88/196 (45%)	CREB3L3,IL1B,NFKBIE,RPS6KA1,SIGIRR
Regulation of Actin-based Motility by Rho	0.303	0.0268	0/112 (0%)	94/112 (84%)	0/112 (0%)	18/112 (16%)	ITGA10,ITGAL,ITGB2
Role of Pattern Recognition Receptors in Recognition of Bacteria and Viruses	0.302	0.026	0/154 (0%)	89/154 (58%)	0/154 (0%)	65/154 (42%)	IL17B,IL1B,IRF7,PRKCZ
TNFs bind their physiological receptors	0.299	0.0345	0/29 (0%)	10/29 (34%)	0/29 (0%)	19/29 (66%)	TNFRSF25
Gluconeogenesis I	0.299	0.0345	0/29 (0%)	20/29 (69%)	0/29 (0%)	9/29 (31%)	ALDOC
SUMOylation of chromatin organization proteins	0.297	0.0282	0/71 (0%)	56/71 (79%)	0/71 (0%)	15/71 (21%)	NUP210,NUP43
Osteoarthritis Pathway	0.296	0.025	0/240 (0%)	165/240 (69%)	0/240 (0%)	75/240 (31%)	CREB3L3,FGFR3,IL1B,ITGA10,ITGAL,ITGB2
ILK Signaling	0.295	0.0253	0/198 (0%)	170/198 (86%)	0/198 (0%)	28/198 (14%)	CCND1,CREB3L3,ITGB2,KRT18,MYO1H
Binding and Uptake of Ligands by Scavenger Receptors	0.292	0.0263	0/114 (0%)	33/114 (29%)	0/114 (0%)	81/114 (71%)	FTL,MSR1,STAB2
Signaling by NTRK3 (TRKC)	0.289	0.0333	0/30 (0%)	23/30 (77%)	0/30 (0%)	7/30 (23%)	PTPRO
Regulation of CDH11 Expression and Function	0.289	0.0333	0/30 (0%)	22/30 (73%)	0/30 (0%)	8/30 (27%)	ANGPTL4
Phosphatidylglycerol Biosynthesis II (Non-plastidic)	0.289	0.0333	0/30 (0%)	26/30 (87%)	0/30 (0%)	4/30 (13%)	LPCAT3
Oxytocin Signaling Pathway	0.287	0.0246	0/285 (0%)	217/285 (76%)	0/285 (0%)	68/285 (24%)	CACNG4,CREB3L3,CTH,EGFR,MYO1H,PPARA,PRKCZ
COPII-mediated vesicle transport	0.284	0.0274	0/73 (0%)	66/73 (90%)	0/73 (0%)	7/73 (10%)	F5,F8
Glutamate binding, activation of AMPA receptors and synaptic plasticity	0.28	0.0323	0/31 (0%)	26/31 (84%)	0/31 (0%)	5/31 (16%)	CACNG4
Signaling by CSF1 (M-CSF) in myeloid cells	0.28	0.0323	0/31 (0%)	30/31 (97%)	0/31 (0%)	1/31 (3%)	LYN
Senescence-Associated Secretory Phenotype (SASP)	0.278	0.027	0/74 (0%)	46/74 (62%)	0/74 (0%)	28/74 (38%)	ANAPC15,RPS6KA1
eNOS Signaling	0.273	0.0248	0/161 (0%)	108/161 (67%)	0/161 (0%)	53/161 (33%)	ADCY5,AQP8,AQP9,PRKCZ
ESR-mediated signaling	0.273	0.0254	0/118 (0%)	93/118 (79%)	0/118 (0%)	25/118 (21%)	CCND1,FOXA1,NR5A2
Sphingosine-1-phosphate Signaling	0.273	0.0254	0/118 (0%)	94/118 (80%)	0/118 (0%)	24/118 (20%)	ADCY5,PLCD3,PTK2B
Class A/1 (Rhodopsin-like receptors)	0.271	0.024	0/333 (0%)	76/333 (23%)	0/333 (0%)	257/333 (77%)	ACKR4,ADRA1B,ADRB1,ADRB3,CCRL2,GPR65,P2RY1,PTGER3
Thrombin signalling through proteinase activated receptors (PARs)	0.27	0.0312	0/32 (0%)	25/32 (78%)	0/32 (0%)	7/32 (22%)	GNA14
RIPK1-mediated regulated necrosis	0.27	0.0312	0/32 (0%)	28/32 (88%)	0/32 (0%)	4/32 (13%)	PRKN
RHO GTPases activate IQGAPs	0.27	0.0312	0/32 (0%)	22/32 (69%)	0/32 (0%)	10/32 (31%)	IQGAP2
rRNA processing	0.27	0.0312	0/32 (0%)	24/32 (75%)	0/32 (0%)	8/32 (25%)	MT-CO3
Antioxidant Action of Vitamin C	0.268	0.0252	0/119 (0%)	77/119 (65%)	0/119 (0%)	42/119 (35%)	NFKBIE,PLCD3,SLC23A1
Leptin Signaling in Obesity	0.266	0.0263	0/76 (0%)	61/76 (80%)	0/76 (0%)	15/76 (20%)	ADCY5,PLCD3
GDNF Family Ligand-Receptor Interactions	0.266	0.0263	0/76 (0%)	67/76 (88%)	0/76 (0%)	9/76 (12%)	GFRA1,NRTN
Fc Epsilon RI Signaling	0.264	0.025	0/120 (0%)	89/120 (74%)	0/120 (0%)	31/120 (26%)	LCP2,LYN,PRKCZ
Toll Like Receptor 3 (TLR3) Cascade	0.262	0.0303	0/33 (0%)	30/33 (91%)	0/33 (0%)	3/33 (9%)	IRF7
MAPK targets/ Nuclear events mediated by MAP kinases	0.262	0.0303	0/33 (0%)	32/33 (97%)	0/33 (0%)	1/33 (3%)	RPS6KA1
TNFR2 Signaling	0.262	0.0303	0/33 (0%)	28/33 (85%)	0/33 (0%)	5/33 (15%)	NFKBIE
Renin-Angiotensin Signaling	0.259	0.0248	0/121 (0%)	105/121 (87%)	0/121 (0%)	16/121 (13%)	ADCY5,PRKCZ,PTK2B
NF-κB Activation by Viruses	0.255	0.0256	0/78 (0%)	72/78 (92%)	0/78 (0%)	6/78 (8%)	NFKBIE,PRKCZ
Hypoxia Signaling in the Cardiovascular System	0.255	0.0256	0/78 (0%)	67/78 (86%)	0/78 (0%)	11/78 (14%)	CREB3L3,NFKBIE
HOTAIR Regulatory Pathway	0.254	0.0241	0/166 (0%)	121/166 (73%)	0/166 (0%)	45/166 (27%)	FOXA1,MET,MMP19,WNT4
4-1BB Signaling in T Lymphocytes	0.253	0.0294	0/34 (0%)	29/34 (85%)	0/34 (0%)	5/34 (15%)	NFKBIE
CXCR4 Signaling	0.25	0.024	0/167 (0%)	145/167 (87%)	0/167 (0%)	22/167 (13%)	ADCY5,GNA14,LYN,PRKCZ
Thyroid Cancer Signaling	0.25	0.0253	0/79 (0%)	66/79 (84%)	0/79 (0%)	13/79 (16%)	CCND1,IGF1
p38 MAPK Signaling	0.246	0.0242	0/124 (0%)	86/124 (69%)	0/124 (0%)	38/124 (31%)	CREB3L3,IL1B,RPS6KA1
Oxytocin in Spinal Neurons Signaling Pathway	0.245	0.0286	0/35 (0%)	21/35 (60%)	0/35 (0%)	14/35 (40%)	CTH
Oncogene Induced Senescence	0.245	0.0286	0/35 (0%)	30/35 (86%)	0/35 (0%)	5/35 (14%)	E2F3
Role of MAPK Signaling in Inhibiting the Pathogenesis of Influenza	0.245	0.025	0/80 (0%)	48/80 (60%)	0/80 (0%)	32/80 (40%)	IL1B,NFKBIE
Chemokine Signaling	0.24	0.0247	0/81 (0%)	64/81 (79%)	0/81 (0%)	17/81 (21%)	CAMK1D,PTK2B
Transcriptional regulation by the AP-2 (TFAP2) family of transcription factors	0.237	0.0278	0/36 (0%)	26/36 (72%)	0/36 (0%)	10/36 (28%)	EGFR
FLT3 Signaling in Hematopoietic Progenitor Cells	0.235	0.0244	0/82 (0%)	75/82 (91%)	0/82 (0%)	7/82 (9%)	CREB3L3,RPS6KA1
Gene and protein expression by JAK-STAT signaling after IL-12 stimulation	0.23	0.027	0/37 (0%)	30/37 (81%)	0/37 (0%)	7/37 (19%)	LCP1
Superpathway of Methionine Degradation	0.23	0.027	0/37 (0%)	32/37 (86%)	0/37 (0%)	5/37 (14%)	CTH
BEX2 Signaling Pathway	0.23	0.0241	0/83 (0%)	68/83 (82%)	0/83 (0%)	15/83 (18%)	CCND1,NGFR
PI Metabolism	0.225	0.0238	0/84 (0%)	78/84 (93%)	0/84 (0%)	6/84 (7%)	INPP4B,PLEKHA4
MyD88-independent TLR4 cascade	0.223	0.0263	0/38 (0%)	34/38 (89%)	0/38 (0%)	4/38 (11%)	IRF7
MIF-mediated Glucocorticoid Regulation	0.223	0.0263	0/38 (0%)	21/38 (55%)	0/38 (0%)	17/38 (45%)	NFKBIE
Notch Signaling	0.223	0.0263	0/38 (0%)	32/38 (84%)	0/38 (0%)	6/38 (16%)	DTX1
NGF-stimulated transcription	0.216	0.0256	0/39 (0%)	31/39 (79%)	0/39 (0%)	8/39 (21%)	EGR2
FLT3 Signaling	0.216	0.0256	0/39 (0%)	36/39 (92%)	0/39 (0%)	3/39 (8%)	SLA
Class C/3 (Metabotropic glutamate/pheromone receptors)	0.209	0.025	0/40 (0%)	3/40 (8%)	0/40 (0%)	37/40 (93%)	GABBR2
Mitophagy	0.209	0.025	0/40 (0%)	38/40 (95%)	0/40 (0%)	2/40 (5%)	PRKN
Signaling by FGFR3	0.209	0.025	0/40 (0%)	30/40 (75%)	0/40 (0%)	10/40 (25%)	FGFR3
DAG and IP3 signaling	0.203	0.0244	0/41 (0%)	39/41 (95%)	0/41 (0%)	2/41 (5%)	ADCY5
Mechanisms of Viral Exit from Host Cells	0.203	0.0244	0/41 (0%)	37/41 (90%)	0/41 (0%)	4/41 (10%)	PRKCZ
April Mediated Signaling	0.197	0.0238	0/42 (0%)	37/42 (88%)	0/42 (0%)	5/42 (12%)	NFKBIE
Pyroptosis Signaling Pathway	0	0.0196	0/102 (0%)	62/102 (61%)	0/102 (0%)	40/102 (39%)	IL1B,NGFR
IL-13 Signaling Pathway	0	0.008	0/125 (0%)	72/125 (58%)	0/125 (0%)	53/125 (42%)	LYN
SNARE Signaling Pathway	0	0.0219	0/137 (0%)	99/137 (72%)	0/137 (0%)	38/137 (28%)	ADCY5,MYO1H,SYT1
Immunogenic Cell Death Signaling Pathway	0	0.0208	0/96 (0%)	63/96 (66%)	0/96 (0%)	33/96 (34%)	IL1B,NGFR
MicroRNA Biogenesis Signaling Pathway	0	0.0213	0/188 (0%)	165/188 (88%)	0/188 (0%)	23/188 (12%)	BRCA1,EGFR,IGF1,NUP43
Neutrophil Extracellular Trap Signaling Pathway	0	0.0194	0/413 (0%)	269/413 (65%)	0/413 (0%)	144/413 (35%)	COL11A2,IL1B,ITGAL,ITGB2,LYN,MT-ND6,PLCD3,PRKCZ
Huntington's Disease Signaling	0	0.0174	0/287 (0%)	247/287 (86%)	0/287 (0%)	40/287 (14%)	CREB3L3,EGFR,GNA14,IGF1,PRKCZ
Chaperone Mediated Autophagy Signaling Pathway	0	0.00626	0/639 (0%)	192/639 (30%)	0/639 (0%)	447/639 (70%)	CCND1,IDH1,IL1B,MMP19
ABRA Signaling Pathway	0	0.0227	0/88 (0%)	75/88 (85%)	0/88 (0%)	13/88 (15%)	IGF1,VIL1
Activin Inhibin Signaling Pathway	0	0.0142	0/212 (0%)	146/212 (69%)	0/212 (0%)	66/212 (31%)	IL1B,INHBC,NGFR
Microautophagy Signaling Pathway	0	0.00629	0/159 (0%)	138/159 (87%)	0/159 (0%)	21/159 (13%)	COL11A2
NFKBIE Signaling Pathway	0	0.00445	0/449 (0%)	35/449 (8%)	0/449 (0%)	414/449 (92%)	NFKBIE,NGFR
Orexin Signaling Pathway	0	0.0207	0/241 (0%)	172/241 (71%)	0/241 (0%)	69/241 (29%)	ADCY5,CACNG4,IL1B,PLCD3,PRKCZ
Sertoli Cell-Germ Cell Junction Signaling Pathway (Enhanced)	0	0.0169	0/237 (0%)	190/237 (80%)	0/237 (0%)	47/237 (20%)	LAMA1,NECTIN2,NGFR,OCLN
p53 Signaling	0	0.0202	0/99 (0%)	84/99 (85%)	0/99 (0%)	15/99 (15%)	BRCA1,CCND1
PI3K Cascade	0	0.0227	0/44 (0%)	27/44 (61%)	0/44 (0%)	17/44 (39%)	FGFR3
Signaling by Insulin receptor	0	0.0222	0/45 (0%)	39/45 (87%)	0/45 (0%)	6/45 (13%)	PTPRF
Opioid Signalling	0	0.0222	0/90 (0%)	79/90 (88%)	0/90 (0%)	11/90 (12%)	ADCY5,GNA14
G alpha (i) signalling events	0	0.0193	0/259 (0%)	78/259 (30%)	0/259 (0%)	181/259 (70%)	ADCY5,GABBR2,PTGER3,RGS11,RGS16
Meiotic synapsis	0	0.0182	0/55 (0%)	29/55 (53%)	0/55 (0%)	26/55 (47%)	BRCA1
Signaling by ERBB4	0	0.0169	0/59 (0%)	49/59 (83%)	0/59 (0%)	10/59 (17%)	EGFR
Antimicrobial peptides	0	0.0204	0/49 (0%)	8/49 (16%)	0/49 (0%)	41/49 (84%)	LCN2
Elastic fibre formation	0	0.0227	0/44 (0%)	38/44 (86%)	0/44 (0%)	6/44 (14%)	BMP10
Eukaryotic Translation Elongation	0	0.0082	0/122 (0%)	95/122 (78%)	0/122 (0%)	27/122 (22%)	Gm15483
Collagen biosynthesis and modifying enzymes	0	0.0149	0/67 (0%)	53/67 (79%)	0/67 (0%)	14/67 (21%)	COL11A2
Signaling by EGFR	0	0.0189	0/53 (0%)	46/53 (87%)	0/53 (0%)	7/53 (13%)	EGFR
SRP-dependent cotranslational protein targeting to membrane	0	0.00704	0/142 (0%)	113/142 (80%)	0/142 (0%)	29/142 (20%)	Gm15483
Signaling by PDGF	0	0.0172	0/58 (0%)	53/58 (91%)	0/58 (0%)	5/58 (9%)	GRB7
Signaling by NTRK1 (TRKA)	0	0.0123	0/81 (0%)	75/81 (93%)	0/81 (0%)	6/81 (7%)	RPS6KA1
p75 NTR receptor-mediated signalling	0	0.00633	0/158 (0%)	136/158 (86%)	0/158 (0%)	22/158 (14%)	NGFR
Signaling by NOTCH1	0	0.013	0/77 (0%)	70/77 (91%)	0/77 (0%)	7/77 (9%)	DTX1
trans-Golgi Network Vesicle Budding	0	0.0133	0/75 (0%)	64/75 (85%)	0/75 (0%)	11/75 (15%)	FTL
TCF dependent signaling in response to WNT	0	0.0152	0/198 (0%)	156/198 (79%)	0/198 (0%)	42/198 (21%)	LGR5,RNF43,WNT4
TCR signaling	0	0.00794	0/126 (0%)	100/126 (79%)	0/126 (0%)	26/126 (21%)	LCP2
Fcgamma receptor (FCGR) dependent phagocytosis	0	0.00602	0/166 (0%)	84/166 (51%)	0/166 (0%)	82/166 (49%)	LYN
Generic Transcription Pathway	0	0.0186	0/429 (0%)	169/429 (39%)	0/429 (0%)	260/429 (61%)	HNF4A,NR1H3,NR1H4,NR1I2,NR5A2,PPARA,RORC,RXRA
RNA Polymerase II Transcription	0	0.00667	0/150 (0%)	139/150 (93%)	0/150 (0%)	11/150 (7%)	THOC6
Asparagine N-linked glycosylation	0	0.008	0/125 (0%)	113/125 (90%)	0/125 (0%)	12/125 (10%)	GNPNAT1
Gene Silencing by RNA	0	0.0194	0/103 (0%)	68/103 (66%)	0/103 (0%)	35/103 (34%)	NUP210,NUP43
MHC class II antigen presentation	0	0.00781	0/128 (0%)	93/128 (73%)	0/128 (0%)	35/128 (27%)	CTSS
Abacavir ADME	0	0.0149	0/67 (0%)	55/67 (82%)	0/67 (0%)	12/67 (18%)	PCK1
Fc epsilon receptor (FCERI) signaling	0	0.0146	0/206 (0%)	124/206 (60%)	0/206 (0%)	82/206 (40%)	LCP2,LYN,TEC
Mitotic Metaphase and Anaphase	0	0.00847	0/236 (0%)	199/236 (84%)	0/236 (0%)	37/236 (16%)	ANAPC15,NUP43
Oxidative Stress Induced Senescence	0	0.0114	0/88 (0%)	64/88 (73%)	0/88 (0%)	24/88 (27%)	E2F3
EPH-Ephrin signaling	0	0.0215	0/93 (0%)	81/93 (87%)	0/93 (0%)	12/93 (13%)	EPHA2,LYN
Cellular response to heat stress	0	0.0198	0/101 (0%)	93/101 (92%)	0/101 (0%)	8/101 (8%)	NUP210,NUP43
Signaling by ROBO receptors	0	0.00407	0/246 (0%)	203/246 (83%)	0/246 (0%)	43/246 (17%)	Gm15483
Beta-catenin independent WNT signaling	0	0.00488	0/205 (0%)	178/205 (87%)	0/205 (0%)	27/205 (13%)	WNT4
Costimulation by the CD28 family	0	0.00758	0/132 (0%)	94/132 (71%)	0/132 (0%)	38/132 (29%)	LYN
Protein folding	0	0.0202	0/99 (0%)	80/99 (81%)	0/99 (0%)	19/99 (19%)	GNA14,RGS11
G alpha (12/13) signalling events	0	0.0125	0/80 (0%)	71/80 (89%)	0/80 (0%)	9/80 (11%)	ADRA1B
Platelet homeostasis	0	0.0233	0/86 (0%)	69/86 (80%)	0/86 (0%)	17/86 (20%)	ATP2A1,P2RX5
Sphingolipid metabolism	0	0.00909	0/110 (0%)	83/110 (75%)	0/110 (0%)	27/110 (25%)	CERS6
Activation of NMDA receptors and postsynaptic events	0	0.0118	0/85 (0%)	64/85 (75%)	0/85 (0%)	21/85 (25%)	RPS6KA1
TAK1-dependent IKK and NF-kappa-B activation	0	0.0227	0/44 (0%)	41/44 (93%)	0/44 (0%)	3/44 (7%)	USP18
Interleukin-1 family signaling	0	0.0233	0/129 (0%)	110/129 (85%)	0/129 (0%)	19/129 (15%)	IL1B,PELI3,SIGIRR
Cell junction organization	0	0.0109	0/92 (0%)	61/92 (66%)	0/92 (0%)	31/92 (34%)	NECTIN2
Mitotic G2-G2/M phases	0	0.005	0/200 (0%)	177/200 (89%)	0/200 (0%)	23/200 (12%)	E2F3
Regulation of mitotic cell cycle	0	0.0114	0/88 (0%)	77/88 (88%)	0/88 (0%)	11/88 (13%)	ANAPC15
O-linked glycosylation	0	0.00885	0/113 (0%)	76/113 (67%)	0/113 (0%)	37/113 (33%)	ADAMTS7
Mitochondrial translation	0	0.0206	0/97 (0%)	96/97 (99%)	0/97 (0%)	1/97 (1%)	MRPL14,MRPS33
Hedgehog 'off' state	0	0.0175	0/114 (0%)	104/114 (91%)	0/114 (0%)	10/114 (9%)	ADCY5,KIF7
Cilium Assembly	0	0.0049	0/204 (0%)	180/204 (88%)	0/204 (0%)	24/204 (12%)	BBS12
C-type lectin receptors (CLRs)	0	0.0138	0/145 (0%)	118/145 (81%)	0/145 (0%)	27/145 (19%)	IL1B,LYN
TP53 Regulates Metabolic Genes	0	0.0118	0/85 (0%)	76/85 (89%)	0/85 (0%)	9/85 (11%)	MT-CO3
Hedgehog 'on' state	0	0.00694	0/144 (0%)	131/144 (91%)	0/144 (0%)	13/144 (9%)	KIF7
Signaling by FGFR2	0	0.0137	0/73 (0%)	55/73 (75%)	0/73 (0%)	18/73 (25%)	ESRP2
RHO GTPases Activate WASPs and WAVEs	0	0.0222	0/45 (0%)	45/45 (100%)	0/45 (0%)	0/45 (0%)	LYN
RHO GTPases Activate Formins	0	0.00714	0/140 (0%)	111/140 (79%)	0/140 (0%)	29/140 (21%)	NUP43
RAF/MAP kinase cascade	0	0.0229	0/262 (0%)	211/262 (81%)	0/262 (0%)	51/262 (19%)	EGFR,FGFR3,GFRA1,MET,NRTN,TEK
Deubiquitination	0	0.0113	0/265 (0%)	227/265 (86%)	0/265 (0%)	38/265 (14%)	BRCA1,PRKN,USP18
HDR through Homologous Recombination (HRR) or Single Strand Annealing (SSA)	0	0.00877	0/114 (0%)	88/114 (77%)	0/114 (0%)	26/114 (23%)	BRCA1
Nonhomologous End-Joining (NHEJ)	0	0.0204	0/49 (0%)	35/49 (71%)	0/49 (0%)	14/49 (29%)	BRCA1
DNA Double Strand Break Response	0	0.0169	0/59 (0%)	45/59 (76%)	0/59 (0%)	14/59 (24%)	BRCA1
Interleukin-10 signaling	0	0.0222	0/45 (0%)	17/45 (38%)	0/45 (0%)	28/45 (62%)	IL1B
Major pathway of rRNA processing in the nucleolus and cytosol	0	0.00538	0/186 (0%)	174/186 (94%)	0/186 (0%)	12/186 (6%)	RCL1
TP53 Regulates Transcription of Cell Cycle Genes	0	0.0204	0/49 (0%)	44/49 (90%)	0/49 (0%)	5/49 (10%)	E2F8
TP53 Regulates Transcription of DNA Repair Genes	0	0.0143	0/70 (0%)	63/70 (90%)	0/70 (0%)	7/70 (10%)	BRCA1
Regulation of TP53 Activity through Phosphorylation	0	0.0108	0/93 (0%)	80/93 (86%)	0/93 (0%)	13/93 (14%)	BRCA1
Keratinization	0	0.00926	0/216 (0%)	23/216 (11%)	0/216 (0%)	193/216 (89%)	DSG2,KRT18
Mitotic Prometaphase	0	0.00488	0/205 (0%)	168/205 (82%)	0/205 (0%)	37/205 (18%)	NUP43
DNA Replication Pre-Initiation	0	0.00962	0/104 (0%)	83/104 (80%)	0/104 (0%)	21/104 (20%)	ANAPC15
Synthesis of DNA	0	0.0164	0/122 (0%)	112/122 (92%)	0/122 (0%)	10/122 (8%)	ANAPC15,CDC45
S Phase	0	0.01	0/100 (0%)	94/100 (94%)	0/100 (0%)	6/100 (6%)	CCND1
Cell Cycle Checkpoints	0	0.0221	0/272 (0%)	226/272 (83%)	0/272 (0%)	46/272 (17%)	ANAPC15,BRCA1,CDC45,CDC7,MCM10,NUP43
Processing of Capped Intron-Containing Pre-mRNA	0	0.0104	0/288 (0%)	274/288 (95%)	0/288 (0%)	14/288 (5%)	NUP210,NUP43,THOC6
Eukaryotic Translation Initiation	0	0.0133	0/150 (0%)	122/150 (81%)	0/150 (0%)	28/150 (19%)	CP,Gm15483
Eukaryotic Translation Termination	0	0.0082	0/122 (0%)	94/122 (77%)	0/122 (0%)	28/122 (23%)	Gm15483
TNF signaling	0	0.0175	0/57 (0%)	55/57 (96%)	0/57 (0%)	2/57 (4%)	MADD
Cargo recognition for clathrin-mediated endocytosis	0	0.019	0/105 (0%)	83/105 (79%)	0/105 (0%)	22/105 (21%)	EGFR,SYT1
Clathrin-mediated endocytosis	0	0.0155	0/129 (0%)	104/129 (81%)	0/129 (0%)	25/129 (19%)	EGFR,SYT1
RAB GEFs exchange GTP for GDP on RABs	0	0.0111	0/90 (0%)	86/90 (96%)	0/90 (0%)	4/90 (4%)	MADD
Transcriptional regulation by RUNX1	0	0.00658	0/152 (0%)	122/152 (80%)	0/152 (0%)	30/152 (20%)	OCLN
Transcriptional regulation by RUNX2	0	0.0196	0/51 (0%)	46/51 (90%)	0/51 (0%)	5/51 (10%)	CCND1
Collagen chain trimerization	0	0.0227	0/44 (0%)	33/44 (75%)	0/44 (0%)	11/44 (25%)	COL11A2
Neddylation	0	0.0122	0/246 (0%)	222/246 (90%)	0/246 (0%)	24/246 (10%)	BRCA1,CISH,OBSL1
Carboxyterminal post-translational modifications of tubulin	0	0.0222	0/45 (0%)	26/45 (58%)	0/45 (0%)	19/45 (42%)	TTLL11
Signaling by NOTCH3	0	0.02	0/50 (0%)	46/50 (92%)	0/50 (0%)	4/50 (8%)	EGFR
RHO GTPase cycle	0	0.0178	0/450 (0%)	413/450 (92%)	0/450 (0%)	37/450 (8%)	ARHGAP42,DSG2,EPHA2,GRB7,IQGAP2,PLEKHG6,PTK2B,STMN2
Meiotic recombination	0	0.02	0/50 (0%)	27/50 (54%)	0/50 (0%)	23/50 (46%)	BRCA1
GPER1 signaling	0	0.00971	0/103 (0%)	84/103 (82%)	0/103 (0%)	19/103 (18%)	ADCY5
Aggrephagy	0	0.0227	0/44 (0%)	31/44 (70%)	0/44 (0%)	13/44 (30%)	PRKN
Sensory processing of sound by outer hair cells of the cochlea	0	0.0182	0/55 (0%)	35/55 (64%)	0/55 (0%)	20/55 (36%)	KCNN2
Sensory perception of taste	0	0.0213	0/47 (0%)	9/47 (19%)	0/47 (0%)	38/47 (81%)	SCNN1A
KEAP1-NFE2L2 pathway	0	0.00658	0/152 (0%)	136/152 (89%)	0/152 (0%)	16/152 (11%)	BRCA1
Amyloid fiber formation	0	0.0112	0/89 (0%)	46/89 (52%)	0/89 (0%)	43/89 (48%)	PRKN
Class I MHC mediated antigen processing and presentation	0	0.00787	0/381 (0%)	338/381 (89%)	0/381 (0%)	43/381 (11%)	CTSS,HLA-A,PRKN
Signaling by the B Cell Receptor (BCR)	0	0.0176	0/170 (0%)	105/170 (62%)	0/170 (0%)	65/170 (38%)	LYN,NFKBIE,PIK3AP1
CGAS-STING Signaling Pathway	0	0.0217	0/138 (0%)	72/138 (52%)	0/138 (0%)	66/138 (48%)	IL17B,IL1B,ZBP1
Protein Sorting Signaling Pathway	0	0.0165	0/182 (0%)	166/182 (91%)	0/182 (0%)	16/182 (9%)	ADCY5,LYN,SNX15
ROBO SLIT Signaling Pathway	0	0.0155	0/129 (0%)	102/129 (79%)	0/129 (0%)	27/129 (21%)	LYN,NRXN1
Cohesin Chromatin Regulation Pathway	0	0.0114	0/264 (0%)	155/264 (59%)	0/264 (0%)	109/264 (41%)	CDHR5,HNF4A,PCDH1
Histone Modification Signaling Pathway	0	0.00667	0/300 (0%)	238/300 (79%)	0/300 (0%)	62/300 (21%)	CECR2,H1-10
Ribosomal Quality Control Signaling Pathway	0	0.00377	0/265 (0%)	169/265 (64%)	0/265 (0%)	96/265 (36%)	Gm15483
Post-translational modification: synthesis of GPI-anchored proteins	0	0.0215	0/93 (0%)	47/93 (51%)	0/93 (0%)	46/93 (49%)	CD52,NRN1
Chromatin organization	0	0.00392	0/255 (0%)	199/255 (78%)	0/255 (0%)	56/255 (22%)	CCND1
rRNA modification in the nucleus and cytosol	0	0.0145	0/69 (0%)	61/69 (88%)	0/69 (0%)	8/69 (12%)	RCL1
MITF-M-dependent gene expression	0	0.0211	0/95 (0%)	79/95 (83%)	0/95 (0%)	16/95 (17%)	CCND1,MET
Respiratory electron transport	0	0.0227	0/88 (0%)	83/88 (94%)	0/88 (0%)	5/88 (6%)	MT-CO3,MT-ND6
Signaling by TGFBR3	0	0.02	0/50 (0%)	43/50 (86%)	0/50 (0%)	7/50 (14%)	RXRA
Complex IV assembly	0	0.0208	0/48 (0%)	42/48 (88%)	0/48 (0%)	6/48 (13%)	MT-CO3
NAP1L1 Transcription Regulation Signaling Pathway	0	0.0225	0/89 (0%)	68/89 (76%)	0/89 (0%)	21/89 (24%)	CCND1,TUBE1
TRIM21 Intracellular Antibody Signaling Pathway	0	0.00529	0/567 (0%)	99/567 (17%)	0/567 (0%)	468/567 (83%)	IL1B,IRF5,IRF7
Ceramide Signaling	0	0.022	0/91 (0%)	81/91 (89%)	0/91 (0%)	10/91 (11%)	NGFR,PRKCZ
14-3-3-mediated Signaling	0	0.0226	0/133 (0%)	113/133 (85%)	0/133 (0%)	20/133 (15%)	PLCD3,PRKCZ,RPS6KA1
Clathrin-mediated Endocytosis Signaling	0	0.0191	0/209 (0%)	168/209 (80%)	0/209 (0%)	41/209 (20%)	IGF1,ITGB2,MET,Serpina1a (includes others)
Role of PKR in Interferon Induction and Antiviral Response	0	0.0216	0/139 (0%)	103/139 (74%)	0/139 (0%)	36/139 (26%)	IL1B,MSR1,NFKBIE
MIF Regulation of Innate Immunity	0	0.0217	0/46 (0%)	27/46 (59%)	0/46 (0%)	19/46 (41%)	NFKBIE
Role of NFAT in Regulation of the Immune Response	0	0.00573	0/1048 (0%)	151/1048 (14%)	0/1048 (0%)	897/1048 (86%)	Fcgr2b,GNA14,HLA-A,LCP2,LYN,NFKBIE
FcγRIIB Signaling in B Lymphocytes	0	0.00375	0/533 (0%)	67/533 (13%)	0/533 (0%)	466/533 (87%)	CACNG4,LYN
CCR5 Signaling in Macrophages	0	0.00798	0/501 (0%)	78/501 (16%)	0/501 (0%)	423/501 (84%)	CACNG4,GNA14,PRKCZ,PTK2B
Calcium-induced T Lymphocyte Apoptosis	0	0.00645	0/465 (0%)	45/465 (10%)	0/465 (0%)	420/465 (90%)	ATP2A1,HLA-A,PRKCZ
Cytotoxic T Lymphocyte-mediated Apoptosis of Target Cells	0	0.00701	0/428 (0%)	22/428 (5%)	0/428 (0%)	406/428 (95%)	H2-T-ps/H2-T23,HLA-A,ZBTB12
CD27 Signaling in Lymphocytes	0	0.0179	0/56 (0%)	50/56 (89%)	0/56 (0%)	6/56 (11%)	NFKBIE
IL-3 Signaling	0	0.0123	0/81 (0%)	77/81 (95%)	0/81 (0%)	4/81 (5%)	PRKCZ
fMLP Signaling in Neutrophils	0	0.0226	0/133 (0%)	115/133 (86%)	0/133 (0%)	18/133 (14%)	GNA14,NFKBIE,PRKCZ
Thrombopoietin Signaling	0	0.0156	0/64 (0%)	61/64 (95%)	0/64 (0%)	3/64 (5%)	PRKCZ
CTLA4 Signaling in Cytotoxic T Lymphocytes	0	0.0147	0/613 (0%)	144/613 (23%)	0/613 (0%)	469/613 (77%)	AHR,H2-T-ps/H2-T23,H2-T10,HLA-A,ITGAL,ITGB2,LCP2,LYN,ZBTB12
B Cell Activating Factor Signaling	0	0.0233	0/43 (0%)	37/43 (86%)	0/43 (0%)	6/43 (14%)	NFKBIE
T Helper Cell Differentiation	0	0.00844	0/474 (0%)	32/474 (7%)	0/474 (0%)	442/474 (93%)	HLA-A,IL6R,NGFR,RORC
CCR3 Signaling in Eosinophils	0	0.0147	0/136 (0%)	106/136 (78%)	0/136 (0%)	30/136 (22%)	GNA14,PRKCZ
CD28 Signaling in T Helper Cells	0	0.00575	0/522 (0%)	96/522 (18%)	0/522 (0%)	426/522 (82%)	HLA-A,LCP2,NFKBIE
Role of Cytokines in Mediating Communication between Immune Cells	0	0.0182	0/55 (0%)	5/55 (9%)	0/55 (0%)	50/55 (91%)	IL1B
Dendritic Cell Maturation	0	0.0181	0/607 (0%)	115/607 (19%)	0/607 (0%)	492/607 (81%)	COL11A2,CREB3L3,Fcgr2b,H2-T-ps/H2-T23,HLA-A,IL1B,NFKBIE,NGFR,PLCD3,TYROBP,ZBTB12
Reelin Signaling in Neurons	0	0.0143	0/140 (0%)	121/140 (86%)	0/140 (0%)	19/140 (14%)	LYN,MAPK8IP1
CNTF Signaling	0	0.0179	0/56 (0%)	53/56 (95%)	0/56 (0%)	3/56 (5%)	RPS6KA1
Semaphorin Signaling in Neurons	0	0.0169	0/59 (0%)	52/59 (88%)	0/59 (0%)	7/59 (12%)	MET
ICOS-ICOSL Signaling in T Helper Cells	0	0.00781	0/512 (0%)	83/512 (16%)	0/512 (0%)	429/512 (84%)	HLA-A,LCP2,NFKBIE,PLEKHA4
HMGB1 Signaling	0	0.0187	0/160 (0%)	108/160 (68%)	0/160 (0%)	52/160 (33%)	IL17B,IL1B,NGFR
ATM Signaling	0	0.02	0/100 (0%)	86/100 (86%)	0/100 (0%)	14/100 (14%)	BRCA1,CREB3L3
Antiproliferative Role of Somatostatin Receptor 2	0	0.013	0/77 (0%)	61/77 (79%)	0/77 (0%)	16/77 (21%)	CTH
Androgen Signaling	0	0.0229	0/175 (0%)	142/175 (81%)	0/175 (0%)	33/175 (19%)	CACNG4,CCND1,GNA14,PRKCZ
Germ Cell-Sertoli Cell Junction Signaling	0	0.00585	0/171 (0%)	148/171 (87%)	0/171 (0%)	23/171 (13%)	NECTIN2
Aldosterone Signaling in Epithelial Cells	0	0.0175	0/171 (0%)	138/171 (81%)	0/171 (0%)	33/171 (19%)	PLCD3,PRKCZ,SCNN1A
Role of NANOG in Mammalian Embryonic Stem Cell Pluripotency	0	0.0163	0/123 (0%)	95/123 (77%)	0/123 (0%)	28/123 (23%)	BMP10,WNT4
Prolactin Signaling	0	0.0208	0/96 (0%)	85/96 (89%)	0/96 (0%)	11/96 (11%)	PRKCZ,PRLR
Melanoma Signaling	0	0.02	0/50 (0%)	48/50 (96%)	0/50 (0%)	2/50 (4%)	CCND1
Renal Cell Carcinoma Signaling	0	0.0128	0/78 (0%)	75/78 (96%)	0/78 (0%)	3/78 (4%)	MET
Type I Diabetes Mellitus Signaling	0	0.00781	0/512 (0%)	74/512 (14%)	0/512 (0%)	438/512 (86%)	HLA-A,IL1B,NFKBIE,NGFR
Endometrial Cancer Signaling	0	0.0167	0/60 (0%)	57/60 (95%)	0/60 (0%)	3/60 (5%)	CCND1
Allograft Rejection Signaling	0	0.00609	0/493 (0%)	17/493 (3%)	0/493 (0%)	476/493 (97%)	H2-T-ps/H2-T23,H2-T10,HLA-A
Autoimmune Thyroid Disease Signaling	0	0.00216	0/463 (0%)	12/463 (3%)	0/463 (0%)	451/463 (97%)	HLA-A
Graft-versus-Host Disease Signaling	0	0.00445	0/449 (0%)	13/449 (3%)	0/449 (0%)	436/449 (97%)	HLA-A,IL1B
Chronic Myeloid Leukemia Signaling	0	0.0178	0/281 (0%)	230/281 (82%)	0/281 (0%)	51/281 (18%)	CCND1,E2F3,E2F8,PLCD3,WNT4
Gα12/13 Signaling	0	0.0224	0/134 (0%)	106/134 (79%)	0/134 (0%)	28/134 (21%)	NFKBIE,PTK2B,TEC
p70S6K Signaling	0	0.00688	0/581 (0%)	114/581 (20%)	0/581 (0%)	467/581 (80%)	EGFR,LYN,PLCD3,PRKCZ
mTOR Signaling	0	0.014	0/215 (0%)	187/215 (87%)	0/215 (0%)	28/215 (13%)	Gm15483,PRKCZ,RPS6KA1
G Protein Signaling Mediated by Tubby	0	0.00426	0/469 (0%)	59/469 (13%)	0/469 (0%)	410/469 (87%)	GNA14,LCP2
Communication between Innate and Adaptive Immune Cells	0	0.00425	0/941 (0%)	30/941 (3%)	0/941 (0%)	911/941 (97%)	H2-T-ps/H2-T23,HLA-A,IL1B,ZBTB12
Systemic Lupus Erythematosus Signaling	0	0.00843	0/1067 (0%)	140/1067 (13%)	0/1067 (0%)	927/1067 (87%)	C8A,C8B,C8G,Fcgr2b,HLA-A,IL1B,IL6R,LYN,RNU1-4
CDC42 Signaling	0	0.0138	0/579 (0%)	120/579 (21%)	0/579 (0%)	459/579 (79%)	H2-T-ps/H2-T23,H2-T10,HLA-A,IQGAP2,ITGA10,ITGAL,ITGB2,PRKCZ
EIF2 Signaling	0	0.0084	0/238 (0%)	206/238 (87%)	0/238 (0%)	32/238 (13%)	CCND1,Gm15483
Hereditary Breast Cancer Signaling	0	0.0217	0/138 (0%)	124/138 (90%)	0/138 (0%)	14/138 (10%)	BRCA1,CCND1,IGF1
RHOA Signaling	0	0.0163	0/123 (0%)	106/123 (86%)	0/123 (0%)	17/123 (14%)	IGF1,PTK2B
Phospholipase C Signaling	0	0.0089	0/1124 (0%)	217/1124 (19%)	0/1124 (0%)	907/1124 (81%)	ADCY5,CREB3L3,Fcgr2b,ITGA10,ITGAL,ITGB2,LCP2,LYN,PLCD3,PRKCZ
Altered T Cell and B Cell Signaling in Rheumatoid Arthritis	0	0.00212	0/943 (0%)	39/943 (4%)	0/943 (0%)	904/943 (96%)	HLA-A,IL1B
B Cell Development	0	0.00204	0/491 (0%)	10/491 (2%)	0/491 (0%)	481/491 (98%)	HLA-A
RANK Signaling in Osteoclasts	0	0.0215	0/93 (0%)	83/93 (89%)	0/93 (0%)	10/93 (11%)	NFKBIE,PTK2B
Neuroprotective Role of THOP1 in Alzheimer's Disease	0	0.0154	0/130 (0%)	45/130 (35%)	0/130 (0%)	85/130 (65%)	HGFAC,HLA-A
Regulation of IL-2 Expression in Activated and Anergic T Lymphocytes	0	0.00214	0/467 (0%)	82/467 (18%)	0/467 (0%)	385/467 (82%)	NFKBIE
Role of WNT/GSK-3β Signaling in the Pathogenesis of Influenza	0	0.0128	0/78 (0%)	43/78 (55%)	0/78 (0%)	35/78 (45%)	WNT4
NUR77 Signaling in T Lymphocytes	0	0.0116	0/519 (0%)	66/519 (13%)	0/519 (0%)	453/519 (87%)	H2-T-ps/H2-T23,H2-T10,HLA-A,PRKCZ,RXRA,ZBTB12
PKCθ Signaling in T Lymphocytes	0	0.00714	0/560 (0%)	126/560 (23%)	0/560 (0%)	434/560 (78%)	CACNG4,HLA-A,LCP2,NFKBIE
Role of Hypercytokinemia/hyperchemokinemia in the Pathogenesis of Influenza	0	0.0217	0/92 (0%)	34/92 (37%)	0/92 (0%)	58/92 (63%)	IL1B,IRF7
Antiproliferative Role of TOB in T Cell Signaling	0	0.00235	0/426 (0%)	26/426 (6%)	0/426 (0%)	400/426 (94%)	RPS6KA1
OX40 Signaling Pathway	0	0.0083	0/482 (0%)	33/482 (7%)	0/482 (0%)	449/482 (93%)	H2-T-ps/H2-T23,H2-T10,HLA-A,NFKBIE
PI3K Signaling in B Lymphocytes	0	0.0101	0/592 (0%)	122/592 (21%)	0/592 (0%)	470/592 (79%)	LYN,NFKBIE,PIK3AP1,PLCD3,PLEKHA4,PRKCZ
IL-17A Signaling in Airway Cells	0	0.0147	0/68 (0%)	53/68 (78%)	0/68 (0%)	15/68 (22%)	NFKBIE
Role of JAK1 and JAK3 in γc Cytokine Signaling	0	0.0145	0/69 (0%)	55/69 (80%)	0/69 (0%)	14/69 (20%)	PTK2B
RHOGDI Signaling	0	0.0226	0/221 (0%)	178/221 (81%)	0/221 (0%)	43/221 (19%)	GNA14,ITGA10,ITGAL,ITGB2,MYO1H
Telomerase Signaling	0	0.00926	0/108 (0%)	97/108 (90%)	0/108 (0%)	11/108 (10%)	EGFR
nNOS Signaling in Neurons	0	0.0204	0/49 (0%)	35/49 (71%)	0/49 (0%)	14/49 (29%)	PRKCZ
nNOS Signaling in Skeletal Muscle Cells	0	0.02	0/50 (0%)	34/50 (68%)	0/50 (0%)	16/50 (32%)	CACNG4
VEGF Family Ligand-Receptor Interactions	0	0.0116	0/86 (0%)	69/86 (80%)	0/86 (0%)	17/86 (20%)	PRKCZ
Ephrin B Signaling	0	0.0137	0/73 (0%)	65/73 (89%)	0/73 (0%)	8/73 (11%)	GNA14
ERBB Signaling	0	0.0215	0/93 (0%)	86/93 (92%)	0/93 (0%)	7/93 (8%)	EGFR,PRKCZ
ERB2-ERBB3 Signaling	0	0.0154	0/65 (0%)	59/65 (91%)	0/65 (0%)	6/65 (9%)	CCND1
ERBB4 Signaling	0	0.0149	0/67 (0%)	63/67 (94%)	0/67 (0%)	4/67 (6%)	PRKCZ
Netrin Signaling	0	0.0172	0/174 (0%)	147/174 (84%)	0/174 (0%)	27/174 (16%)	CACNG4,FMO5,PRKCZ
DNA damage-induced 14-3-3σ Signaling	0	0.0217	0/46 (0%)	35/46 (76%)	0/46 (0%)	11/46 (24%)	BRCA1
Epithelial Adherens Junction Signaling	0	0.019	0/158 (0%)	144/158 (91%)	0/158 (0%)	14/158 (9%)	EGFR,MET,NECTIN2
PEDF Signaling	0	0.0119	0/84 (0%)	78/84 (93%)	0/84 (0%)	6/84 (7%)	NFKBIE
Remodeling of Epithelial Adherens Junctions	0	0.0141	0/71 (0%)	59/71 (83%)	0/71 (0%)	12/71 (17%)	MET
TEC Kinase Signaling	0	0.0155	0/579 (0%)	155/579 (27%)	0/579 (0%)	424/579 (73%)	GNA14,ITGA10,ITGAL,ITGB2,LYN,PRKCZ,PTK2B,TEC,TNFRSF25
Oxidative Phosphorylation	0	0.0183	0/109 (0%)	102/109 (94%)	0/109 (0%)	7/109 (6%)	ENOX1,MT-CO3
HIPPO signaling	0	0.0115	0/87 (0%)	82/87 (94%)	0/87 (0%)	5/87 (6%)	PPP1R14C
PCP (Planar Cell Polarity) Pathway	0	0.0167	0/60 (0%)	43/60 (72%)	0/60 (0%)	17/60 (28%)	WNT4
EGF Signaling	0	0.0179	0/56 (0%)	54/56 (96%)	0/56 (0%)	2/56 (4%)	EGFR
SAPK/JNK Signaling	0	0.00199	0/502 (0%)	97/502 (19%)	0/502 (0%)	405/502 (81%)	MAPK8IP1
Protein Ubiquitination Pathway	0	0.0215	0/279 (0%)	237/279 (85%)	0/279 (0%)	42/279 (15%)	BRCA1,H2-T-ps/H2-T23,HLA-A,PRKN,USP18,ZBTB12
IL-2 Signaling	0	0.0159	0/63 (0%)	58/63 (92%)	0/63 (0%)	5/63 (8%)	PTK2B
JAK/STAT Signaling	0	0.012	0/83 (0%)	77/83 (93%)	0/83 (0%)	6/83 (7%)	CISH
IL-4 Signaling	0	0.00521	0/576 (0%)	135/576 (23%)	0/576 (0%)	441/576 (77%)	COL11A2,CREB3L3,RPS6KA1
Antigen Presentation Pathway	0	0.0233	0/43 (0%)	21/43 (49%)	0/43 (0%)	22/43 (51%)	HLA-A
B Cell Receptor Signaling	0	0.00939	0/639 (0%)	163/639 (26%)	0/639 (0%)	476/639 (74%)	CREB3L3,Fcgr2b,LYN,NFKBIE,PIK3AP1,PTK2B
WNT/β-catenin Signaling	0	0.0172	0/174 (0%)	130/174 (75%)	0/174 (0%)	44/174 (25%)	CCND1,NR5A2,WNT4
Integrin Signaling	0	0.0191	0/209 (0%)	185/209 (89%)	0/209 (0%)	24/209 (11%)	GRB7,ITGA10,ITGAL,ITGB2
Apoptosis Signaling	0	0.019	0/105 (0%)	89/105 (85%)	0/105 (0%)	16/105 (15%)	NFKBIE,RPS6KA1
NF-κB Signaling	0	0.0123	0/571 (0%)	150/571 (26%)	0/571 (0%)	421/571 (74%)	EGFR,FGFR3,IL1B,NFKBIE,NGFR,PRKCZ,SIGIRR
VEGF Signaling	0	0.0103	0/97 (0%)	92/97 (95%)	0/97 (0%)	5/97 (5%)	PTK2B
T Cell Receptor Signaling	0	0.0144	0/623 (0%)	148/623 (24%)	0/623 (0%)	475/623 (76%)	H2-T-ps/H2-T23,H2-T10,HLA-A,ITGAL,ITGB2,LCP2,NFKBIE,PTK2B,ZBTB12
BMP signaling pathway	0	0.0111	0/90 (0%)	74/90 (82%)	0/90 (0%)	16/90 (18%)	BMP10
Autophagy	0	0.0182	0/220 (0%)	198/220 (90%)	0/220 (0%)	22/220 (10%)	CREB3L3,GCGR,IGF1,NGFR
Cancer Drug Resistance by Drug Efflux	0	0.0172	0/58 (0%)	46/58 (79%)	0/58 (0%)	12/58 (21%)	ABCC2
Th1 and Th2 Activation Pathway	0	0.0227	0/176 (0%)	96/176 (55%)	0/176 (0%)	80/176 (45%)	HLA-A,IL6R,ITGB2,LGALS9
Th2 Pathway	0	0.0142	0/141 (0%)	75/141 (53%)	0/141 (0%)	66/141 (47%)	HLA-A,ITGB2
Th17 Activation Pathway	0	0.00816	0/490 (0%)	39/490 (8%)	0/490 (0%)	451/490 (92%)	AHR,IL1B,IL6R,RORC
Endocannabinoid Cancer Inhibition Pathway	0	0.0205	0/146 (0%)	128/146 (88%)	0/146 (0%)	18/146 (12%)	ADCY5,CCND1,CREB3L3
Apelin Muscle Signaling Pathway	0	0.0204	0/49 (0%)	41/49 (84%)	0/49 (0%)	8/49 (16%)	GNA14
BAG2 Signaling Pathway	0	0.0115	0/87 (0%)	78/87 (90%)	0/87 (0%)	9/87 (10%)	PRKN
T Cell Exhaustion Signaling Pathway	0	0.00529	0/567 (0%)	111/567 (20%)	0/567 (0%)	456/567 (80%)	HLA-A,IL6R,LGALS9
Synaptogenesis Signaling Pathway	0	0.0189	0/317 (0%)	246/317 (78%)	0/317 (0%)	71/317 (22%)	ADCY5,CREB3L3,EPHA2,LYN,NRXN1,SYT1
Systemic Lupus Erythematosus in T Cell Signaling Pathway	0	0.0109	0/645 (0%)	165/645 (26%)	0/645 (0%)	480/645 (74%)	CREB3L3,H2-T-ps/H2-T23,H2-T10,HLA-A,ITGAL,RORC,ZBTB12
Systemic Lupus Erythematosus in B Cell Signaling Pathway	0	0.0137	0/729 (0%)	189/729 (26%)	0/729 (0%)	540/729 (74%)	CCND1,Fcgr2b,IL17B,IL1B,IL6R,IRF5,IRF7,LYN,PIK3AP1,PRKCZ
Senescence Pathway	0	0.0233	0/300 (0%)	252/300 (84%)	0/300 (0%)	48/300 (16%)	CACNG4,CCND1,DHCR24,E2F3,E2F8,PRKCZ,Saa1/Saa2
Inhibition of ARE-Mediated mRNA Degradation Pathway	0	0.00613	0/163 (0%)	132/163 (81%)	0/163 (0%)	31/163 (19%)	NGFR
Regulation of the Epithelial Mesenchymal Transition in Development Pathway	0	0.0233	0/86 (0%)	64/86 (74%)	0/86 (0%)	22/86 (26%)	BRCA1,WNT4
Kinetochore Metaphase Signaling Pathway	0	0.00885	0/113 (0%)	78/113 (69%)	0/113 (0%)	35/113 (31%)	PPP1R14C
Coronavirus Replication Pathway	0	0.00599	0/167 (0%)	120/167 (72%)	0/167 (0%)	47/167 (28%)	Gm15483
Calcium Signaling	0	0.0229	0/218 (0%)	153/218 (70%)	0/218 (0%)	65/218 (30%)	ATP2A1,CACNG4,CAMK1D,CREB3L3,MYO1H
Role of MAPK Signaling in Promoting the Pathogenesis of Influenza	0	0.0087	0/115 (0%)	83/115 (72%)	0/115 (0%)	32/115 (28%)	NFKBIE
